# Supplementary material for: Unveiling a BRAF Signature Proficient in Accurately Capturing Oncogenic Activity and Guiding Prognostic Prediction Across Multiple Cancers
Source: MedComm (2020). 2026 Feb 3;7(2):e70591. doi: 10.1002/mco2.70591 (PMC12868921; doi:10.1002/mco2.70591)
Supplement: Supplementary file 2 — Supporting Table 1: BRAF founder signature information including gene number, species of origin, organ, references, and methods of establishment. [file MCO2-7-e70591-s002.xlsx]

## Sheet: BRAF signature details
Table S1. BRAF founder signature information including gene number, species of origin, organ, references, and methods of establishment
Column1	BRAFV600K	shBRAF	Melanoma BRAF pathway	Throid BRAF pathway	Colon BRAF pathway	TCGA BRAFV600E	Vemurafenib signature	MSigDB
Gene number (before filtration)	309	211	277	532	182	200	167	45
Gene number (after filtration)	293	198	221	474	174	193	151	42
BRAF mutations and perturbations	BRAFV600K	BRAF knockdown by shRNA	BRAFV600E	BRAFV600E	BRAFV600E	BRAFV600E mutant cases	BRAFV600E mutant kinase inhibition by Vemurafenib	Signaling by moderate kinase activity of BRAF mutants
Source species	Mus musculus	Homo sapiens	Mus musculus	Mus musculus	Mus musculus	Homo sapiens	Homo sapiens	Homo sapiens
Cancer type	Colorectal cancer	Melanoma	Melanoma	Thyroid cancer	Colorectal cancer	Melanoma	Melanoma
Data platform (Accession number)	GEO (GSE50678)	Not available	GEO (GSE79972)	GEO (GSE58546)	GEO (GSE168478)	TCGA data portal	GEO (GSE42872)	MSigDB (R-HSA-6802946)
Tissue/Cell line	Transgenic mouse model	Cell line model, A375	Transgenic mouse model	Transgenic mouse model	Transgenic mouse model	Primary human samples	Cell line model, A375
Publication	P. Riemer et al. Transgenic expression of oncogenic BRAF induces loss of stem cells in the mouse intestine, which is antagonized by β-catenin activity. Oncogene (2015)	Klaus P. Hoeflich et al. Antitumor efficacy of the novel RAF inhibitor GDC-0879 is predicted by BRAFV600E mutational status and sustained extracellular signal-regulated kinase/mitogen-activated protein kinase pathway suppression. Cancer Research (2009)	Hezhe Lu et al. Oncogenic BRAF-mediated melanoma cell invasion. Cell Report (2016).	Dagmara Rusinek et al. BRAFV600E-associated gene expression profile: early changes in the transcriptome, based on a transgenic mouse model of papillary thyroid carcinoma. PLOS ONE (2015)	Joshua D. G. Leach et al. Oncogenic BRAF, unrestrained by TGFβ-receptor signalling, drives right-sided colonic tumorigenesis. Nature Communication (2021)	Kevin Yao et al. A B-Raf V600E gene signature for melanoma predicts prognosis and reveals sensitivity to targeted therapies. Cancer Medicine (2021)	Tiffany J Parmenter et al. Response of BRAF mutant melanoma to BRAF inhibition is mediated by a network of transcriptional regulators of glycolysis. Cancer Discovery (2014)	Visit the Reactome Pathway Page for literature references (https://www.reactome.org/content/detail/R-HSA-6802946)
Model	Mice used in this experiment were compound transgenic for a stem-cell specific Lgr5-EGFP Reporter and an inducible tdTomato-2A-BRAF(V600K) transgene or not.	Melanoma A375 cells stably expressing a shRNA construct for doxycycline-inducible knockdown of BRAF.	The BRAF-driven iBIP (iBIP mice, inducible BRAF INK/ARF PTEN) melanoma model was withdrawn from doxycycline and analyzed at various timepoints.	The transgenic mouse model was generated by microinjecting of the BRAF(V600E) transgene cDNA under the control of bovine thyroglobulin into the fertilized mouse egg cells.	The transgenic mouse model was generated by loss of APC，activation of BRAFV600E mutation in combination with ALK5 loss in the intestinal epithelium under the control of VilCreER.	Primary SKCM RNA-seq contaning BRAFV600E mutation status data from TCGA.	BRAFV600E A375 human melanoma cells were treated with vehicle (0.1% DMSO) or 10 μM Vemurafenib for 24 hours.	REACTOME_SIGNALING_BY_MODERATE_KINASE_ACTIVITY_BRAF_MUTANTS
Method	Up-regulated genes upon BR AFV600K expression were identified using criteria of p < 0.01 and log2 fold change > 2.	Genes significantly down-regulated in the shBRAF group compare to the control group (p<0.01 and log2 fold-change>2).	Genes significantly up-regulated in the control cell lines compared to the cell lines after 3 days of doxycycline withdrawal (p<0.01 and log2 fold-change>2).	Comparison of Braf (+) thyroid lesion with Braf (−) non-malignant mouse thyroid samples (FDR<0.05).	Genes significantly up-regulated in the Braf V600E/+ Alk5 fl/fl group compared to the Alk5 fl/fl group (p<0.01 and log2 fold-change>2).	Top 200 differentially expressed genes between BRAF-mutant and wild-type TCGA-SKCM samples, followed by testing the powel of each gene.	Genes significantly up-regulated in the control cell line compared to the Vemurafenib-treated group (p<0.01 and log2 fold-change >1.5).	Contributed by Reactome collection from MSigDB.
