# Supplementary material for: Unveiling a BRAF Signature Proficient in Accurately Capturing Oncogenic Activity and Guiding Prognostic Prediction Across Multiple Cancers
Source: MedComm (2020). 2026 Feb 3;7(2):e70591. doi: 10.1002/mco2.70591 (PMC12868921; doi:10.1002/mco2.70591)
Supplement: Supplementary file 3 — Supporting Table 2: mco270591‐sup‐0003‐TableS2.xlsx. [file MCO2-7-e70591-s001.xlsx]

## Sheet: braf25_map
Hgnc_symbol	Ensembl_gene_id	Entrezgene_id	External_gene_name	Description	Chromosome_name	Start_position	End_position
ADAM9	ENSG00000168615	8754	ADAM9	ADAM metallopeptidase domain 9 [Source:HGNC Symbol;Acc:HGNC:216]	8	38996754	39105445
CCND1	ENSG00000110092	595	CCND1	cyclin D1 [Source:HGNC Symbol;Acc:HGNC:1582]	11	69641156	69654474
CLDN1	ENSG00000163347	9076	CLDN1	claudin 1 [Source:HGNC Symbol;Acc:HGNC:2032]	3	190305707	190322446
CTDSPL	ENSG00000144677	10217	CTDSPL	CTD small phosphatase like [Source:HGNC Symbol;Acc:HGNC:16890]	3	37861880	37984469
DUSP6	ENSG00000139318	1848	DUSP6	dual specificity phosphatase 6 [Source:HGNC Symbol;Acc:HGNC:3072]	12	89347235	89352501
EPHA2	ENSG00000142627	1969	EPHA2	EPH receptor A2 [Source:HGNC Symbol;Acc:HGNC:3386]	1	16124337	16156069
ERRFI1	ENSG00000116285	54206	ERRFI1	ERBB receptor feedback inhibitor 1 [Source:HGNC Symbol;Acc:HGNC:18185]	1	8004404	8026309
ETV4	ENSG00000175832	2118	ETV4	ETS variant transcription factor 4 [Source:HGNC Symbol;Acc:HGNC:3493]	17	43527844	43579620
ETV5	ENSG00000244405	2119	ETV5	ETS variant transcription factor 5 [Source:HGNC Symbol;Acc:HGNC:3494]	3	186046314	186110318
FZD7	ENSG00000155760	8324	FZD7	frizzled class receptor 7 [Source:HGNC Symbol;Acc:HGNC:4045]	2	202033855	202038441
GPRC5A	ENSG00000013588	9052	GPRC5A	G protein-coupled receptor class C group 5 member A [Source:HGNC Symbol;Acc:HGNC:9836]	12	12890782	12917937
IGFBP3	ENSG00000146674	3486	IGFBP3	insulin like growth factor binding protein 3 [Source:HGNC Symbol;Acc:HGNC:5472]	7	45912245	45921874
ITGA3	ENSG00000005884	3675	ITGA3	integrin subunit alpha 3 [Source:HGNC Symbol;Acc:HGNC:6139]	17	50055968	50090481
MTUS1	ENSG00000129422	57509	MTUS1	microtubule associated scaffold protein 1 [Source:HGNC Symbol;Acc:HGNC:29789]	8	17643795	17801094
PHLDA2	ENSG00000181649	7262	PHLDA2	pleckstrin homology like domain family A member 2 [Source:HGNC Symbol;Acc:HGNC:12385]	11	2928273	2929420
PLEKHH1	ENSG00000054690	57475	PLEKHH1	pleckstrin homology, MyTH4 and FERM domain containing H1 [Source:HGNC Symbol;Acc:HGNC:17733]	14	67533290	67589612
S100A16	ENSG00000188643	140576	S100A16	S100 calcium binding protein A16 [Source:HGNC Symbol;Acc:HGNC:20441]	1	153606886	153613145
S100A6	ENSG00000197956	6277	S100A6	S100 calcium binding protein A6 [Source:HGNC Symbol;Acc:HGNC:10496]	1	153534599	153536244
SEMA3A	ENSG00000075213	10371	SEMA3A	semaphorin 3A [Source:HGNC Symbol;Acc:HGNC:10723]	7	83955777	84492724
SLC1A1	ENSG00000106688	6505	SLC1A1	solute carrier family 1 member 1 [Source:HGNC Symbol;Acc:HGNC:10939]	9	4490468	4587469
SPRY4	ENSG00000187678	81848	SPRY4	sprouty RTK signaling antagonist 4 [Source:HGNC Symbol;Acc:HGNC:15533]	5	142310427	142326455
TFAP2C	ENSG00000087510	7022	TFAP2C	transcription factor AP-2 gamma [Source:HGNC Symbol;Acc:HGNC:11744]	20	56629306	56639283
TNFRSF12A	ENSG00000006327	51330	TNFRSF12A	TNF receptor superfamily member 12A [Source:HGNC Symbol;Acc:HGNC:18152]	16	3018445	3022383
TNFRSF21	ENSG00000146072	27242	TNFRSF21	TNF receptor superfamily member 21 [Source:HGNC Symbol;Acc:HGNC:13469]	6	47231532	47309905
TPD52L1	ENSG00000111907	7164	TPD52L1	TPD52 like 1 [Source:HGNC Symbol;Acc:HGNC:12006]	6	125119049	125264407
