# Supplementary material for: Unveiling a BRAF Signature Proficient in Accurately Capturing Oncogenic Activity and Guiding Prognostic Prediction Across Multiple Cancers
Source: MedComm (2020). 2026 Feb 3;7(2):e70591. doi: 10.1002/mco2.70591 (PMC12868921; doi:10.1002/mco2.70591)
Supplement: Supplementary file 4 — Supporting Table 3: mco270591‐sup‐0004‐TableS3.xlsx. [file MCO2-7-e70591-s005.xlsx]

## Sheet: ego_df
ID	Description	GeneRatio	BgRatio	RichFactor	FoldEnrichment	zScore	p-value	p.adjust	q-value	geneID	Count
GO:0042060	wound healing	32/274	444/18986	0.0720721	4.99402	10.3049	6.97339e-14	2.60665e-10	1.98705e-10	S100A10/TIMP1/MYOF/YAP1/ITGB5/TNFRSF12A/CD44/RHOC/PLEC/PRKCD/ITGA2/ERBB3/CAV1/PLAUR/CD109/PROCR/PLAT/ANXA2/CD9/SDC4/ANXA1/PLA2G4A/PROS1/SERPINE2/SH2B3/THBS1/FN1/FZD7/PPARG/PAPSS2/F2R/EREG	32
GO:0032102	negative regulation of response to external stimulus	27/274	437/18986	0.0617849	4.2812	8.39718	2.33415e-10	4.36252e-07	3.32554e-07	IER3/TNFRSF1A/HLA-E/MICA/PRKCD/METRNL/TRIM38/NT5E/AHR/PLAUR/CD109/PLAT/ANXA2/CD9/CARD16/PROS1/IFI16/SERPINE2/SH2B3/THBS1/PLK2/HLA-B/ACP5/PPARG/HLA-DRB1/A2M/SPP1	27
GO:0071560	cellular response to transforming growth factor beta stimulus	22/274	306/18986	0.0718954	4.98178	8.49708	7.08659e-10	6.14607e-07	4.68514e-07	TGFBR2/ITGB5/SPRED1/NFKBIZ/SPRY2/ZYX/ZFP36L1/LATS2/CAV2/GDF15/CAV1/CD109/DAB2/ITGA3/LPXN/FOS/THBS1/COL4A2/PPARG/PMEPA1/TGFB1I1/BAMBI	22
GO:0050818	regulation of coagulation	12/274	76/18986	0.157895	10.9408	10.5076	8.76343e-10	6.14607e-07	4.68514e-07	PRKCD/CAV1/PLAUR/PROCR/PLAT/ANXA2/CD9/PROS1/SERPINE2/SH2B3/THBS1/F2R	12
GO:0045785	positive regulation of cell adhesion	28/274	499/18986	0.0561122	3.88813	7.91141	9.49006e-10	6.14607e-07	4.68514e-07	TGFBR2/S100A10/CD44/NFKBIZ/HLA-E/LIF/ITGA2/PIEZO1/LGALS1/NEDD9/RRAS/CAV1/HES1/PLAUR/ITGA6/SDC4/TNFRSF14/DAB2/ANXA1/ITGA3/CD55/LAMB1/HLA-DMA/FN1/EGR3/HLA-DRB1/HLA-DPA1/HLA-DRA	28
GO:0071559	response to transforming growth factor beta	22/274	313/18986	0.0702875	4.87036	8.35482	1.08418e-09	6.14607e-07	4.68514e-07	TGFBR2/ITGB5/SPRED1/NFKBIZ/SPRY2/ZYX/ZFP36L1/LATS2/CAV2/GDF15/CAV1/CD109/DAB2/ITGA3/LPXN/FOS/THBS1/COL4A2/PPARG/PMEPA1/TGFB1I1/BAMBI	22
GO:0007162	negative regulation of cell adhesion	22/274	314/18986	0.0700637	4.85485	8.33485	1.15095e-09	6.14607e-07	4.68514e-07	FXYD5/LGALS3/SPRY4/HLA-E/PRKCD/LGALS1/TGFBI/ERBB3/PRNP/CD9/SDC4/TNFRSF14/ANXA1/LPXN/SERPINE2/SH2B3/THBS1/FZD7/TNC/HLA-DRB1/APOD/SNAI2	22
GO:0007178	cell surface receptor protein serine/threonine kinase signaling pathway	25/274	425/18986	0.0588235	4.076	7.76069	3.05828e-09	1.39372e-06	1.06243e-06	TGFBR2/RBPMS/ITGB5/SPRED1/SPRY2/ZYX/LATS2/WWTR1/CAV2/GDF15/CAV1/HES1/CD109/DAB2/ITGA3/LPXN/DKK1/FOS/CRIM1/THBS1/GATA6/PPARG/PMEPA1/TGFB1I1/BAMBI	25
GO:0010755	regulation of plasminogen activation	7/274	18/18986	0.388889	26.9469	13.327	3.35566e-09	1.39372e-06	1.06243e-06	S100A10/CTSZ/PLAUR/PLAT/ANXA2/SERPINE2/THBS1	7
GO:0030193	regulation of blood coagulation	11/274	69/18986	0.15942	11.0465	10.1166	4.02478e-09	1.50446e-06	1.14685e-06	PRKCD/CAV1/PLAUR/PLAT/ANXA2/CD9/PROS1/SERPINE2/SH2B3/THBS1/F2R	11
GO:0050819	negative regulation of coagulation	10/274	54/18986	0.185185	12.8318	10.5359	4.55085e-09	1.54646e-06	1.17887e-06	PRKCD/PLAUR/PROCR/PLAT/ANXA2/CD9/PROS1/SERPINE2/SH2B3/THBS1	10
GO:1900046	regulation of hemostasis	11/274	71/18986	0.15493	10.7354	9.94487	5.50832e-09	1.71584e-06	1.30798e-06	PRKCD/CAV1/PLAUR/PLAT/ANXA2/CD9/PROS1/SERPINE2/SH2B3/THBS1/F2R	11
GO:0043086	negative regulation of catalytic activity	26/274	486/18986	0.0534979	3.70698	7.31539	1.04456e-08	2.80193e-06	2.13591e-06	TMBIM1/TIMP1/CD44/SPRED1/PRKCD/MVP/GPRC5A/LATS2/WWTR1/CAV1/PLAUR/ECM1/CD109/SERPINB1/SERPINB6/PRNP/TIMP3/CARD16/IFI16/SERPINE2/LXN/THBS1/EDNRB/NES/SERPINA3/A2M	26
GO:0097191	extrinsic apoptotic signaling pathway	18/274	236/18986	0.0762712	5.28498	8.01539	1.04941e-08	2.80193e-06	2.13591e-06	TMBIM1/SP100/LTBR/TNFRSF1A/LMNA/LGALS3/TNFRSF10B/YAP1/TNFRSF12A/NFKBIZ/ERBB3/CAV1/ITGA6/ICAM1/THBS1/SRPX/BCL2A1/SNAI2	18
GO:0061041	regulation of wound healing	14/274	140/18986	0.1	6.9292	8.52061	1.56866e-08	3.9091e-06	2.9799e-06	TNFRSF12A/PRKCD/CAV1/PLAUR/CD109/PLAT/ANXA2/CD9/ANXA1/PROS1/SERPINE2/SH2B3/THBS1/F2R	14
GO:0141091	transforming growth factor beta receptor superfamily signaling pathway	23/274	397/18986	0.0579345	4.0144	7.34494	1.78625e-08	4.17312e-06	3.18117e-06	TGFBR2/ITGB5/SPRED1/SPRY2/ZYX/LATS2/CAV2/GDF15/CAV1/HES1/CD109/DAB2/ITGA3/LPXN/DKK1/FOS/CRIM1/THBS1/GATA6/PPARG/PMEPA1/TGFB1I1/BAMBI	23
GO:0007179	transforming growth factor beta receptor signaling pathway	18/274	250/18986	0.072	4.98902	7.68278	2.56824e-08	5.6471e-06	4.30478e-06	TGFBR2/ITGB5/SPRED1/SPRY2/ZYX/LATS2/CAV2/GDF15/CD109/DAB2/ITGA3/LPXN/FOS/THBS1/PPARG/PMEPA1/TGFB1I1/BAMBI	18
GO:0043123	positive regulation of canonical NF-kappaB signal transduction	17/274	223/18986	0.0762332	5.28235	7.78402	2.73607e-08	5.68191e-06	4.33131e-06	LTBR/TNFRSF1A/TNFRSF10B/RHOC/TRIM38/LGALS1/CAV1/ECM1/S100A13/CARD16/S100A4/S100B/PLK2/EDNRB/BST2/F2R/HLA-DRB1	17
GO:0030195	negative regulation of blood coagulation	9/274	50/18986	0.18	12.4726	9.82928	3.55697e-08	6.99788e-06	5.33447e-06	PRKCD/PLAUR/PLAT/ANXA2/CD9/PROS1/SERPINE2/SH2B3/THBS1	9
GO:1900047	negative regulation of hemostasis	9/274	51/18986	0.176471	12.228	9.71572	4.26509e-08	7.97145e-06	6.07663e-06	PRKCD/PLAUR/PLAT/ANXA2/CD9/PROS1/SERPINE2/SH2B3/THBS1	9
GO:1903034	regulation of response to wounding	15/274	181/18986	0.0828729	5.74243	7.75754	6.08441e-08	1.05211e-05	8.02023e-06	TNFRSF12A/PRKCD/CAV1/PLAUR/CD109/PLAT/ANXA2/CD9/ANXA1/PROS1/SERPINE2/SH2B3/THBS1/F2R/SPP1	15
GO:0001704	formation of primary germ layer	13/274	132/18986	0.0984848	6.82421	8.12536	6.1922e-08	1.05211e-05	8.02023e-06	ITGB5/EPHA2/ITGA2/ITGA3/DUSP4/DKK1/LAMB1/LAMB3/FN1/FZD7/GATA6/COL4A2/MMP8	13
GO:0031639	plasminogen activation	7/274	27/18986	0.259259	17.9646	10.6743	8.37819e-08	1.36164e-05	1.03798e-05	S100A10/CTSZ/PLAUR/PLAT/ANXA2/SERPINE2/THBS1	7
GO:0043473	pigmentation	12/274	114/18986	0.105263	7.29389	8.15611	9.59569e-08	1.49453e-05	1.13928e-05	MLPH/BACE2/MITF/RAB32/SOX10/EDNRB/RAB38/TYR/PMEL/DCT/SNAI2/TYRP1	12
GO:0050727	regulation of inflammatory response	23/274	438/18986	0.0525114	3.63862	6.76061	1.07448e-07	1.60657e-05	1.22469e-05	IER3/TNFRSF1A/GBP3/NFKBIZ/HLA-E/PRKCD/METRNL/NT5E/AHR/CASP4/LGALS1/IFI35/ADORA2B/ANXA1/CTSC/CARD16/PLK2/EDNRB/ACP5/PPARG/TNC/MMP8/HLA-DRB1	23
GO:0031638	zymogen activation	9/274	58/18986	0.155172	10.7522	9.00088	1.36688e-07	1.94988e-05	1.48639e-05	S100A10/CTSZ/PLAUR/PLAT/ANXA2/CTSH/IFI16/SERPINE2/THBS1	9
GO:0019882	antigen processing and presentation	12/274	118/18986	0.101695	7.04664	7.97283	1.40842e-07	1.94988e-05	1.48639e-05	HLA-E/MICA/ICAM1/CTSH/RAB32/HLA-DMA/THBS1/PSMB8/HLA-B/HLA-DRB1/HLA-DPA1/HLA-DRA	12
GO:0061045	negative regulation of wound healing	10/274	78/18986	0.128205	8.88359	8.44246	1.76498e-07	2.35624e-05	1.79616e-05	PRKCD/PLAUR/CD109/PLAT/ANXA2/CD9/PROS1/SERPINE2/SH2B3/THBS1	10
GO:0010466	negative regulation of peptidase activity	15/274	198/18986	0.0757576	5.24939	7.27344	1.98091e-07	2.55332e-05	1.94639e-05	TIMP1/CD44/PLAUR/ECM1/CD109/SERPINB1/SERPINB6/TIMP3/CARD16/IFI16/SERPINE2/LXN/THBS1/SERPINA3/A2M	15
GO:0001706	endoderm formation	9/274	61/18986	0.147541	10.2234	8.73089	2.14345e-07	2.67074e-05	2.03591e-05	ITGB5/DUSP4/DKK1/LAMB1/LAMB3/FN1/GATA6/COL4A2/MMP8	9
GO:1903035	negative regulation of response to wounding	11/274	101/18986	0.108911	7.54665	7.98255	2.33305e-07	2.81321e-05	2.14451e-05	PRKCD/PLAUR/CD109/PLAT/ANXA2/CD9/PROS1/SERPINE2/SH2B3/THBS1/SPP1	11
GO:0050867	positive regulation of cell activation	21/274	391/18986	0.0537084	3.72156	6.58005	2.70509e-07	3.15988e-05	2.40877e-05	TGFBR2/STAT6/NFKBIZ/HLA-E/SH3KBP1/LGALS1/CAV1/HES1/TNFRSF14/ANXA1/PLA2G4A/CTSC/CD55/HLA-DMA/THBS1/EGR3/CAPN3/MMP8/HLA-DRB1/HLA-DPA1/HLA-DRA	21
GO:0090092	regulation of transmembrane receptor protein serine/threonine kinase signaling pathway	19/274	326/18986	0.0582822	4.03849	6.69624	2.95187e-07	3.34366e-05	2.54887e-05	TGFBR2/SPRED1/SPRY2/LATS2/CAV2/GDF15/CAV1/HES1/CD109/DAB2/ITGA3/DKK1/CRIM1/THBS1/GATA6/PPARG/PMEPA1/TGFB1I1/BAMBI	19
GO:0031589	cell-substrate adhesion	20/274	361/18986	0.0554017	3.83889	6.58984	3.21363e-07	3.5331e-05	2.69328e-05	S100A10/ITGB5/SPRY4/TRIP6/CD44/ZYX/ITGA2/NEDD9/RRAS/ITGA6/ANXA2/SDC4/DAB2/ITGA3/LPXN/LAMB1/THBS1/FN1/FZD7/APOD	20
GO:0050777	negative regulation of immune response	15/274	207/18986	0.0724638	5.02116	7.03915	3.52128e-07	3.76072e-05	2.8668e-05	STAT6/LGALS3/HLA-E/MICA/AHR/LGALS1/TNFRSF14/ANXA1/CD55/IFI16/PLK2/HLA-B/PPARG/HLA-DRB1/A2M	15
GO:0048066	developmental pigmentation	8/274	49/18986	0.163265	11.313	8.74675	4.59009e-07	4.52756e-05	3.45136e-05	MITF/RAB32/SOX10/EDNRB/RAB38/TYR/DCT/TYRP1	8
GO:0045861	negative regulation of proteolysis	18/274	303/18986	0.0594059	4.11635	6.61706	4.61876e-07	4.52756e-05	3.45136e-05	TIMP1/CD44/CTSZ/PLAUR/ECM1/CD109/PLAT/SERPINB1/SERPINB6/PRNP/TIMP3/CARD16/IFI16/SERPINE2/LXN/THBS1/SERPINA3/A2M	18
GO:0070613	regulation of protein processing	9/274	67/18986	0.134328	9.30788	8.24326	4.90048e-07	4.52756e-05	3.45136e-05	S100A10/CTSZ/PLAUR/PLAT/ANXA2/PRNP/CARD16/SERPINE2/THBS1	9
GO:0002696	positive regulation of leukocyte activation	20/274	371/18986	0.0539084	3.73542	6.43872	4.95119e-07	4.52756e-05	3.45136e-05	TGFBR2/STAT6/NFKBIZ/HLA-E/SH3KBP1/LGALS1/CAV1/HES1/TNFRSF14/ANXA1/PLA2G4A/CTSC/CD55/HLA-DMA/THBS1/EGR3/MMP8/HLA-DRB1/HLA-DPA1/HLA-DRA	20
GO:0007492	endoderm development	10/274	87/18986	0.114943	7.96459	7.87874	5.00703e-07	4.52756e-05	3.45136e-05	ITGB5/ZFP36L1/DUSP4/DKK1/LAMB1/LAMB3/FN1/GATA6/COL4A2/MMP8	10
GO:0043122	regulation of canonical NF-kappaB signal transduction	18/274	305/18986	0.0590164	4.08936	6.58172	5.08457e-07	4.52756e-05	3.45136e-05	LTBR/TNFRSF1A/TNFRSF10B/RHOC/TRIM38/LGALS1/CAV1/ECM1/S100A13/CARD16/S100A4/S100B/PLK2/EDNRB/BST2/CAPN3/F2R/HLA-DRB1	18
GO:0010951	negative regulation of endopeptidase activity	11/274	109/18986	0.100917	6.99277	7.59267	5.08715e-07	4.52756e-05	3.45136e-05	TIMP1/CD44/PLAUR/SERPINB1/SERPINB6/TIMP3/CARD16/IFI16/SERPINE2/THBS1/SERPINA3	11
GO:0046718	symbiont entry into host cell	13/274	159/18986	0.081761	5.66538	7.14851	5.47743e-07	4.76154e-05	3.62972e-05	ITGB5/CTSB/TRIM38/EPHA2/ITGA2/LGALS1/CAV2/CAV1/TNFRSF14/ICAM1/CD55/IFITM2/HLA-DRB1	13
GO:0050673	epithelial cell proliferation	23/274	482/18986	0.0477178	3.30646	6.20666	5.81808e-07	4.94273e-05	3.76784e-05	STAT6/CCND1/YAP1/NFKBIZ/EPHA2/ZFP36L1/CAV2/CAV1/HES1/ECM1/CD109/SERPINB1/DAB2/LAMB1/THBS1/EGR3/FZD7/EDNRB/PPARG/SPARC/EREG/SNAI2/IGFBP3	23
GO:0033627	cell adhesion mediated by integrin	10/274	89/18986	0.11236	7.78561	7.76441	6.20488e-07	5.15419e-05	3.92903e-05	ITGB5/EPHA2/LIF/ITGA2/PIEZO1/ITGA6/ICAM1/ITGA3/LPXN/SNAI2	10
GO:0052547	regulation of peptidase activity	19/274	346/18986	0.0549133	3.80505	6.37201	7.29587e-07	5.8679e-05	4.4731e-05	TIMP1/CD44/PLAUR/ECM1/CD109/SERPINB1/SERPINB6/TIMP3/CARD16/CTSH/IFI16/SERPINE2/LXN/THBS1/PSMB8/PSMB9/SERPINA3/F2R/A2M	19
GO:0035987	endodermal cell differentiation	8/274	52/18986	0.153846	10.6603	8.44096	7.37805e-07	5.8679e-05	4.4731e-05	ITGB5/DKK1/LAMB1/LAMB3/FN1/GATA6/COL4A2/MMP8	8
GO:0044409	symbiont entry into host	13/274	164/18986	0.0792683	5.49266	6.99218	7.80601e-07	5.95487e-05	4.53939e-05	ITGB5/CTSB/TRIM38/EPHA2/ITGA2/LGALS1/CAV2/CAV1/TNFRSF14/ICAM1/CD55/IFITM2/HLA-DRB1	13
GO:2001236	regulation of extrinsic apoptotic signaling pathway	13/274	164/18986	0.0792683	5.49266	6.99218	7.80601e-07	5.95487e-05	4.53939e-05	TMBIM1/SP100/LTBR/LMNA/LGALS3/YAP1/TNFRSF12A/CAV1/ITGA6/ICAM1/THBS1/SRPX/SNAI2	13
GO:1903317	regulation of protein maturation	9/274	73/18986	0.123288	8.54285	7.81334	1.03178e-06	7.71356e-05	5.88004e-05	S100A10/CTSZ/PLAUR/PLAT/ANXA2/PRNP/CARD16/SERPINE2/THBS1	9
GO:0060425	lung morphogenesis	8/274	55/18986	0.145455	10.0788	8.15915	1.1499e-06	8.37502e-05	6.38427e-05	TGFBR2/YAP1/CTSZ/SPRY2/PLOD3/LIF/CTSH/TNC	8
GO:0019058	viral life cycle	18/274	323/18986	0.0557276	3.86147	6.27654	1.16506e-06	8.37502e-05	6.38427e-05	ITGB5/CTSB/TRIM38/EPHA2/ITGA2/LGALS1/CAV2/CAV1/APOBEC3C/TNFRSF14/ICAM1/CD55/IFI16/APOBEC3B/BST2/IFITM2/STOM/HLA-DRB1	18
GO:0030856	regulation of epithelial cell differentiation	13/274	172/18986	0.0755814	5.23718	6.75494	1.33956e-06	9.44767e-05	7.20195e-05	TNFRSF1A/CCND1/YAP1/SPRED1/SPRY2/ETV4/LIF/ZFP36L1/WWTR1/CAV1/HES1/CD109/MAFF	13
GO:0007249	canonical NF-kappaB signal transduction	18/274	327/18986	0.0550459	3.81424	6.21171	1.38926e-06	9.61678e-05	7.33086e-05	LTBR/TNFRSF1A/TNFRSF10B/RHOC/TRIM38/LGALS1/CAV1/ECM1/S100A13/CARD16/S100A4/S100B/PLK2/EDNRB/BST2/CAPN3/F2R/HLA-DRB1	18
GO:0007369	gastrulation	14/274	202/18986	0.0693069	4.80241	6.57448	1.48118e-06	0.000100667	7.67381e-05	TGFBR2/ITGB5/EPHA2/ITGA2/ITGA3/DUSP4/DKK1/LAMB1/LAMB3/FN1/FZD7/GATA6/COL4A2/MMP8	14
GO:0007596	blood coagulation	15/274	234/18986	0.0641026	4.44179	6.41046	1.66438e-06	0.000111098	8.46896e-05	PRKCD/ITGA2/CAV1/PLAUR/PROCR/PLAT/ANXA2/CD9/PLA2G4A/PROS1/SERPINE2/SH2B3/THBS1/PAPSS2/F2R	15
GO:2001233	regulation of apoptotic signaling pathway	20/274	403/18986	0.0496278	3.43881	5.98815	1.78801e-06	0.000117256	8.93838e-05	IER3/TMBIM1/SP100/LTBR/LMNA/LGALS3/YAP1/TNFRSF12A/CD44/PRKCD/CAV1/PLAUR/ITGA6/ICAM1/CTSC/CTSH/THBS1/SRPX/PPARG/SNAI2	20
GO:0030198	extracellular matrix organization	18/274	339/18986	0.0530973	3.67922	6.02316	2.31636e-06	0.000147959	0.000112789	TNFRSF1A/PLOD3/ITGA2/CRTAP/TGFBI/CAV2/CAV1/ANXA2/LAMB1/CSGALNACT1/COL4A2/PPARG/MMP1/HMCN1/MMP8/COL4A1/COL9A3/LUM	18
GO:0007599	hemostasis	15/274	241/18986	0.0622407	4.31278	6.26295	2.39945e-06	0.000147959	0.000112789	PRKCD/ITGA2/CAV1/PLAUR/PROCR/PLAT/ANXA2/CD9/PLA2G4A/PROS1/SERPINE2/SH2B3/THBS1/PAPSS2/F2R	15
GO:0050817	coagulation	15/274	241/18986	0.0622407	4.31278	6.26295	2.39945e-06	0.000147959	0.000112789	PRKCD/ITGA2/CAV1/PLAUR/PROCR/PLAT/ANXA2/CD9/PLA2G4A/PROS1/SERPINE2/SH2B3/THBS1/PAPSS2/F2R	15
GO:0043062	extracellular structure organization	18/274	340/18986	0.0529412	3.6684	6.00783	2.41452e-06	0.000147959	0.000112789	TNFRSF1A/PLOD3/ITGA2/CRTAP/TGFBI/CAV2/CAV1/ANXA2/LAMB1/CSGALNACT1/COL4A2/PPARG/MMP1/HMCN1/MMP8/COL4A1/COL9A3/LUM	18
GO:0045229	external encapsulating structure organization	18/274	341/18986	0.0527859	3.65764	5.99256	2.51644e-06	0.000147987	0.000112811	TNFRSF1A/PLOD3/ITGA2/CRTAP/TGFBI/CAV2/CAV1/ANXA2/LAMB1/CSGALNACT1/COL4A2/PPARG/MMP1/HMCN1/MMP8/COL4A1/COL9A3/LUM	18
GO:0060485	mesenchyme development	18/274	341/18986	0.0527859	3.65764	5.99256	2.51644e-06	0.000147987	0.000112811	TGFBR2/YAP1/SPRED1/SPRY2/ZFP36L1/WWTR1/ERBB3/HES1/DAB2/DKK1/S100A4/SOX10/FN1/EDNRB/TGFB1I1/BAMBI/SEMA3C/SNAI2	18
GO:0002698	negative regulation of immune effector process	11/274	128/18986	0.0859375	5.95478	6.80616	2.53376e-06	0.000147987	0.000112811	LGALS3/HLA-E/MICA/AHR/LGALS1/ANXA1/CD55/HLA-B/ACP5/BST2/A2M	11
GO:0010955	negative regulation of protein processing	6/274	30/18986	0.2	13.8584	8.52893	3.796e-06	0.000216863	0.000165314	CTSZ/PLAT/PRNP/CARD16/SERPINE2/THBS1	6
GO:0050866	negative regulation of cell activation	14/274	219/18986	0.0639269	4.42962	6.1772	3.82904e-06	0.000216863	0.000165314	LGALS3/HLA-E/MICA/PRKCD/LGALS1/PRNP/CD9/SDC4/TNFRSF14/ANXA1/SERPINE2/SH2B3/FN1/HLA-DRB1	14
GO:0051346	negative regulation of hydrolase activity	15/274	252/18986	0.0595238	4.12452	6.04212	4.15042e-06	0.000231556	0.000176515	TIMP1/CD44/PLAUR/ECM1/CD109/SERPINB1/SERPINB6/TIMP3/CARD16/IFI16/SERPINE2/LXN/THBS1/SERPINA3/A2M	15
GO:0008544	epidermis development	19/274	393/18986	0.0483461	3.34999	5.69651	4.75833e-06	0.000257904	0.0001966	YAP1/NFKBIZ/PLEC/ETV4/EMP1/PLOD3/EPHA2/ZFP36L1/LATS2/HES1/CD109/MAFF/ANXA1/DKK1/LAMB3/GATA6/HLA-DRB1/DCT/EREG	19
GO:0007159	leukocyte cell-cell adhesion	20/274	430/18986	0.0465116	3.22288	5.64195	4.76066e-06	0.000257904	0.0001966	TGFBR2/LGALS3/CD44/NFKBIZ/HLA-E/NT5E/LGALS1/CAV1/HES1/PRNP/SDC4/TNFRSF14/ICAM1/ANXA1/CD55/HLA-DMA/EGR3/HLA-DRB1/HLA-DPA1/HLA-DRA	20
GO:1901654	response to ketone	14/274	224/18986	0.0625	4.33075	6.06802	4.97398e-06	0.000265611	0.000202475	FOSL1/YAP1/NQO1/AHR/CAV1/SOX10/FOS/THBS1/SGK1/TNC/IGFBP7/GHR/A2M/SPP1	14
GO:0002456	T cell mediated immunity	11/274	138/18986	0.0797101	5.52327	6.45328	5.27511e-06	0.000277724	0.000211708	NFKBIZ/HLA-E/MICA/AHR/ICAM1/CTSC/CD55/CTSH/HLA-B/HLA-DRB1/HLA-DRA	11
GO:1903318	negative regulation of protein maturation	6/274	32/18986	0.1875	12.9922	8.21572	5.65463e-06	0.00029357	0.000223788	CTSZ/PLAT/PRNP/CARD16/SERPINE2/THBS1	6
GO:0050900	leukocyte migration	19/274	404/18986	0.0470297	3.25878	5.55315	7.06249e-06	0.000358526	0.000273304	LGALS3/PLEC/ITGA2/NEDD9/GDF15/ITGA6/ECM1/CCL20/CXCL1/CD9/TNFRSF14/ICAM1/ANXA1/ITGA3/CD99/THBS1/EDNRB/CXCL2/APOD	19
GO:0031348	negative regulation of defense response	16/274	297/18986	0.0538721	3.7329	5.7442	7.09762e-06	0.000358526	0.000273304	IER3/TNFRSF1A/HLA-E/MICA/PRKCD/METRNL/TRIM38/NT5E/AHR/IFI16/PLK2/HLA-B/ACP5/PPARG/HLA-DRB1/A2M	16
GO:0022409	positive regulation of cell-cell adhesion	17/274	336/18986	0.0505952	3.50584	5.60796	8.40349e-06	0.00041883	0.000319273	TGFBR2/CD44/NFKBIZ/HLA-E/PIEZO1/LGALS1/CAV1/HES1/PLAUR/TNFRSF14/ANXA1/CD55/HLA-DMA/EGR3/HLA-DRB1/HLA-DPA1/HLA-DRA	17
GO:0051701	biological process involved in interaction with host	13/274	204/18986	0.0637255	4.41566	5.93526	8.80752e-06	0.000433191	0.000330221	ITGB5/CTSB/TRIM38/EPHA2/ITGA2/LGALS1/CAV2/CAV1/TNFRSF14/ICAM1/CD55/IFITM2/HLA-DRB1	13
GO:0009410	response to xenobiotic stimulus	20/274	451/18986	0.0443459	3.07281	5.39104	9.62509e-06	0.000467255	0.000356188	FOSL1/TGFBR2/CCND1/NCEH1/NFKBIZ/NQO1/AHR/DUSP6/ITGA2/NAT1/BCAR3/PRNP/ITGA3/SOX10/FOS/THBS1/GATA6/NNMT/SEMA3C/ABCC2	20
GO:0022408	negative regulation of cell-cell adhesion	13/274	207/18986	0.0628019	4.35167	5.8672	1.0307e-05	0.000488411	0.000372315	FXYD5/LGALS3/HLA-E/PRKCD/LGALS1/PRNP/CD9/SDC4/TNFRSF14/ANXA1/SERPINE2/SH2B3/HLA-DRB1	13
GO:0007044	cell-substrate junction assembly	9/274	96/18986	0.09375	6.49612	6.53276	1.03222e-05	0.000488411	0.000372315	S100A10/TRIP6/PLEC/ITGA2/ITGA6/SDC4/THBS1/FN1/APOD	9
GO:0046634	regulation of alpha-beta T cell activation	10/274	122/18986	0.0819672	5.67967	6.27478	1.10803e-05	0.000510946	0.000389493	TGFBR2/LGALS3/NFKBIZ/HLA-E/LGALS1/TNFRSF14/ANXA1/CD55/HLA-DRB1/HLA-DRA	10
GO:0060395	SMAD protein signal transduction	9/274	97/18986	0.0927835	6.42915	6.48685	1.12361e-05	0.000510946	0.000389493	TGFBR2/RBPMS/WWTR1/GDF15/DAB2/DKK1/FOS/PPARG/PMEPA1	9
GO:0007160	cell-matrix adhesion	14/274	241/18986	0.0580913	4.02526	5.71938	1.14763e-05	0.000510946	0.000389493	S100A10/ITGB5/TRIP6/CD44/ZYX/ITGA2/RRAS/ITGA6/ANXA2/SDC4/ITGA3/THBS1/FN1/APOD	14
GO:0050931	pigment cell differentiation	6/274	36/18986	0.166667	11.5487	7.66592	1.15798e-05	0.000510946	0.000389493	MITF/RAB32/SOX10/EDNRB/RAB38/TYRP1	6
GO:0050878	regulation of body fluid levels	18/274	381/18986	0.0472441	3.27364	5.42487	1.16186e-05	0.000510946	0.000389493	CCND1/PRKCD/ITGA2/CAV1/KCNN4/PLAUR/PROCR/PLAT/ANXA2/CD9/PLA2G4A/PROS1/SERPINE2/SH2B3/THBS1/EDNRB/PAPSS2/F2R	18
GO:0090287	regulation of cellular response to growth factor stimulus	18/274	381/18986	0.0472441	3.27364	5.42487	1.16186e-05	0.000510946	0.000389493	SPRY4/SPRED1/SPRY2/LATS2/CAV2/GDF15/CAV1/HES1/CD109/ITGA3/DKK1/CRIM1/THBS1/GATA6/PPARG/PMEPA1/TGFB1I1/BAMBI	18
GO:0017015	regulation of transforming growth factor beta receptor signaling pathway	12/274	180/18986	0.0666667	4.61946	5.90409	1.2425e-05	0.000540054	0.000411682	SPRED1/SPRY2/LATS2/CAV2/GDF15/CD109/ITGA3/THBS1/PPARG/PMEPA1/TGFB1I1/BAMBI	12
GO:0090331	negative regulation of platelet aggregation	4/274	11/18986	0.363636	25.1971	9.71379	1.29307e-05	0.000555575	0.000423514	PRKCD/CD9/SERPINE2/SH2B3	4
GO:0002009	morphogenesis of an epithelium	21/274	500/18986	0.042	2.91026	5.23814	1.3083e-05	0.000555732	0.000423634	TGFBR2/YAP1/ITGB5/CD44/RHOC/CTSZ/SPRY2/PLOD3/EPHA2/LIF/HES1/FAT1/ALDH1A3/SDC4/CTSH/SOX10/TGFB1I1/TNC/SEMA3C/COL4A1/SNAI2	21
GO:0016485	protein processing	14/274	246/18986	0.0569106	3.94345	5.62289	1.44643e-05	0.0006075	0.000463096	S100A10/CTSZ/CASP4/PLAUR/PLAT/BACE2/ANXA2/PRNP/CARD16/CTSH/IFI16/SERPINE2/THBS1/SRGN	14
GO:1903844	regulation of cellular response to transforming growth factor beta stimulus	12/274	183/18986	0.0655738	4.54374	5.829	1.46747e-05	0.000609489	0.000464613	SPRED1/SPRY2/LATS2/CAV2/GDF15/CD109/ITGA3/THBS1/PPARG/PMEPA1/TGFB1I1/BAMBI	12
GO:0052548	regulation of endopeptidase activity	14/274	248/18986	0.0564516	3.91164	5.585	1.58397e-05	0.000650647	0.000495988	TIMP1/CD44/PLAUR/SERPINB1/SERPINB6/TIMP3/CARD16/IFI16/SERPINE2/THBS1/PSMB8/PSMB9/SERPINA3/F2R	14
GO:0071711	basement membrane organization	6/274	38/18986	0.157895	10.9408	7.42256	1.60202e-05	0.000650909	0.000496188	PLOD3/CAV2/CAV1/LAMB1/HMCN1/COL4A1	6
GO:1903037	regulation of leukocyte cell-cell adhesion	18/274	392/18986	0.0459184	3.18177	5.28186	1.70278e-05	0.000683128	0.000520747	TGFBR2/LGALS3/CD44/NFKBIZ/HLA-E/LGALS1/CAV1/HES1/PRNP/SDC4/TNFRSF14/ANXA1/CD55/HLA-DMA/EGR3/HLA-DRB1/HLA-DPA1/HLA-DRA	18
GO:0070371	ERK1 and ERK2 cascade	16/274	319/18986	0.0501567	3.47546	5.39553	1.72721e-05	0.000683128	0.000520747	SPRY4/CD44/SPRED1/SPRY2/DUSP6/EPHA2/LIF/ZFP36L1/RRAS/DAB2/ICAM1/CTSH/DUSP4/FN1/F2R/HLA-DRB1	16
GO:1903039	positive regulation of leukocyte cell-cell adhesion	15/274	284/18986	0.0528169	3.65979	5.4649	1.73615e-05	0.000683128	0.000520747	TGFBR2/CD44/NFKBIZ/HLA-E/LGALS1/CAV1/HES1/TNFRSF14/ANXA1/CD55/HLA-DMA/EGR3/HLA-DRB1/HLA-DPA1/HLA-DRA	15
GO:0150115	cell-substrate junction organization	9/274	103/18986	0.0873786	6.05464	6.22435	1.83015e-05	0.000712615	0.000543226	S100A10/TRIP6/PLEC/ITGA2/ITGA6/SDC4/THBS1/FN1/APOD	9
GO:0042438	melanin biosynthetic process	5/274	24/18986	0.208333	14.4358	7.96982	2.049e-05	0.000789095	0.000601526	RAB38/TYR/PMEL/DCT/TYRP1	5
GO:0002819	regulation of adaptive immune response	13/274	221/18986	0.0588235	4.076	5.56581	2.06879e-05	0.000789095	0.000601526	STAT6/NFKBIZ/HLA-E/MICA/AHR/LGALS1/TNFRSF14/ANXA1/PLA2G4A/CD55/HLA-B/HLA-DRB1/HLA-DRA	13
GO:0060541	respiratory system development	13/274	225/18986	0.0577778	4.00354	5.48424	2.49823e-05	0.000936786	0.000714111	TGFBR2/YAP1/CTSZ/SPRY2/PLOD3/LIF/HES1/ANXA2/ALDH1A3/ITGA3/CTSH/GATA6/TNC	13
GO:0002483	antigen processing and presentation of endogenous peptide antigen	5/274	25/18986	0.2	13.8584	7.78478	2.53118e-05	0.000936786	0.000714111	HLA-E/MICA/HLA-B/HLA-DRB1/HLA-DRA	5
GO:0006582	melanin metabolic process	5/274	25/18986	0.2	13.8584	7.78478	2.53118e-05	0.000936786	0.000714111	RAB38/TYR/PMEL/DCT/TYRP1	5
GO:0050870	positive regulation of T cell activation	14/274	260/18986	0.0538462	3.73111	5.36566	2.67879e-05	0.000974518	0.000742874	TGFBR2/NFKBIZ/HLA-E/LGALS1/CAV1/HES1/TNFRSF14/ANXA1/CD55/HLA-DMA/EGR3/HLA-DRB1/HLA-DPA1/HLA-DRA	14
GO:0001913	T cell mediated cytotoxicity	7/274	61/18986	0.114754	7.95154	6.58034	2.70809e-05	0.000974518	0.000742874	HLA-E/MICA/CTSC/CTSH/HLA-B/HLA-DRB1/HLA-DRA	7
GO:0050678	regulation of epithelial cell proliferation	18/274	406/18986	0.044335	3.07206	5.10696	2.71134e-05	0.000974518	0.000742874	CCND1/YAP1/ZFP36L1/CAV2/CAV1/HES1/ECM1/CD109/DAB2/LAMB1/THBS1/EGR3/FZD7/EDNRB/PPARG/SPARC/EREG/SNAI2	18
GO:0034111	negative regulation of homotypic cell-cell adhesion	4/274	13/18986	0.307692	21.3206	8.86872	2.73847e-05	0.000974894	0.000743161	PRKCD/CD9/SERPINE2/SH2B3	4
GO:0002697	regulation of immune effector process	18/274	410/18986	0.0439024	3.04209	5.05837	3.08387e-05	0.00108194	0.000824764	STAT6/LGALS3/NFKBIZ/HLA-E/MICA/AHR/LGALS1/ADORA2B/TNFRSF14/ICAM1/ANXA1/CD55/HLA-B/ACP5/BST2/HLA-DRB1/HLA-DRA/A2M	18
GO:0044550	secondary metabolite biosynthetic process	5/274	26/18986	0.192308	13.3254	7.61006	3.09705e-05	0.00108194	0.000824764	RAB38/TYR/PMEL/DCT/TYRP1	5
GO:0001906	cell killing	14/274	264/18986	0.0530303	3.67457	5.29543	3.16893e-05	0.0010968	0.000836092	LGALS3/GBP3/HLA-E/MICA/CCL20/CXCL1/ICAM1/CTSC/CD55/CTSH/HLA-B/HLA-DRB1/CXCL2/HLA-DRA	14
GO:0030324	lung development	12/274	198/18986	0.0606061	4.19951	5.47642	3.21044e-05	0.00110098	0.000839272	TGFBR2/YAP1/CTSZ/SPRY2/PLOD3/LIF/HES1/ANXA2/ITGA3/CTSH/GATA6/TNC	12
GO:0051251	positive regulation of lymphocyte activation	16/274	336/18986	0.047619	3.29962	5.14643	3.24922e-05	0.00110414	0.000841687	TGFBR2/STAT6/NFKBIZ/HLA-E/SH3KBP1/LGALS1/CAV1/HES1/TNFRSF14/ANXA1/CD55/HLA-DMA/EGR3/HLA-DRB1/HLA-DPA1/HLA-DRA	16
GO:0071674	mononuclear cell migration	13/274	231/18986	0.0562771	3.89955	5.36535	3.28853e-05	0.00110744	0.000844197	LGALS3/PLEC/NEDD9/ECM1/CCL20/CD9/TNFRSF14/ICAM1/ANXA1/CD99/THBS1/EDNRB/APOD	13
GO:0007229	integrin-mediated signaling pathway	9/274	111/18986	0.0810811	5.61827	5.90497	3.33337e-05	0.00111246	0.000848026	TIMP1/ITGB5/ZYX/ITGA2/NEDD9/ITGA6/ITGA3/LAMB1/FN1	9
GO:0016032	viral process	19/274	452/18986	0.0420354	2.91272	4.9803	3.36297e-05	0.00111246	0.000848026	SP100/ITGB5/CTSB/TRIM38/EPHA2/ITGA2/LGALS1/CAV2/CAV1/APOBEC3C/TNFRSF14/ICAM1/CD55/IFI16/APOBEC3B/BST2/IFITM2/STOM/HLA-DRB1	19
GO:0048545	response to steroid hormone	16/274	340/18986	0.0470588	3.2608	5.09013	3.74607e-05	0.00120689	0.000920014	FOSL1/YAP1/ZFP36L1/CAV1/DAB2/ANXA1/SOX10/FOS/THBS1/SGK1/PMEPA1/IGFBP7/GHR/A2M/ANXA3/SPP1	16
GO:0042730	fibrinolysis	5/274	27/18986	0.185185	12.8318	7.4447	3.75633e-05	0.00120689	0.000920014	PLAUR/PLAT/ANXA2/PROS1/THBS1	5
GO:0001765	membrane raft assembly	4/274	14/18986	0.285714	19.7977	8.51398	3.7904e-05	0.00120689	0.000920014	S100A10/CAV2/CAV1/ANXA2	4
GO:0010454	negative regulation of cell fate commitment	4/274	14/18986	0.285714	19.7977	8.51398	3.7904e-05	0.00120689	0.000920014	LGALS1/HES1/DKK1/FZD7	4
GO:0032570	response to progesterone	6/274	44/18986	0.136364	9.44891	6.78945	3.80988e-05	0.00120689	0.000920014	FOSL1/YAP1/CAV1/SOX10/FOS/THBS1	6
GO:0070661	leukocyte proliferation	16/274	341/18986	0.0469208	3.25124	5.07619	3.88032e-05	0.00121656	0.000927382	TGFBR2/STAT6/LGALS3/NFKBIZ/HLA-E/PRKCD/AHR/HES1/PRNP/SDC4/TNFRSF14/ANXA1/CD55/BST2/HLA-DRB1/HLA-DPA1	16
GO:0030323	respiratory tube development	12/274	202/18986	0.0594059	4.11635	5.38827	3.90549e-05	0.00121656	0.000927382	TGFBR2/YAP1/CTSZ/SPRY2/PLOD3/LIF/HES1/ANXA2/ITGA3/CTSH/GATA6/TNC	12
GO:0070663	regulation of leukocyte proliferation	14/274	270/18986	0.0518519	3.59292	5.1926	4.05174e-05	0.00125169	0.00095416	TGFBR2/STAT6/LGALS3/HLA-E/AHR/HES1/PRNP/SDC4/TNFRSF14/ANXA1/CD55/BST2/HLA-DRB1/HLA-DPA1	14
GO:0002685	regulation of leukocyte migration	13/274	236/18986	0.0550847	3.81693	5.26929	4.10586e-05	0.00125801	0.000958979	LGALS3/ITGA2/NEDD9/GDF15/ECM1/CCL20/CD9/TNFRSF14/ICAM1/ANXA1/CD99/THBS1/APOD	13
GO:0043409	negative regulation of MAPK cascade	11/274	172/18986	0.0639535	4.43146	5.47046	4.19692e-05	0.00127545	0.000972277	SPRY4/SPRED1/SPRY2/PRKCD/DUSP6/LIF/CAV1/DAB2/DUSP4/SH2B3/PPARG	11
GO:0002822	regulation of adaptive immune response based on somatic recombination of immune receptors built from immunoglobulin superfamily domains	12/274	206/18986	0.0582524	4.03643	5.30236	4.72748e-05	0.00142156	0.00108366	STAT6/NFKBIZ/HLA-E/MICA/AHR/LGALS1/ANXA1/PLA2G4A/CD55/HLA-B/HLA-DRB1/HLA-DRA	12
GO:0048762	mesenchymal cell differentiation	14/274	274/18986	0.0510949	3.54047	5.12565	4.75376e-05	0.00142156	0.00108366	TGFBR2/SPRED1/SPRY2/WWTR1/HES1/DAB2/S100A4/SOX10/FN1/EDNRB/TGFB1I1/BAMBI/SEMA3C/SNAI2	14
GO:0001667	ameboidal-type cell migration	13/274	241/18986	0.0539419	3.73774	5.17581	5.09498e-05	0.00151151	0.00115222	TGFBR2/TIMP1/PLEC/ITGA2/SDC4/ITGA3/CTSH/ARHGDIB/SOX10/THBS1/FN1/EDNRB/SEMA3C	13
GO:0044703	multi-organism reproductive process	12/274	210/18986	0.0571429	3.95954	5.21859	5.69525e-05	0.00167629	0.00127783	FOSL1/TIMP1/CTSB/LIF/ITGA2/MAFF/ITGA3/SERPINE2/ARHGDIB/FOS/IGFBP7/SPP1	12
GO:0050863	regulation of T cell activation	17/274	393/18986	0.043257	2.99736	4.84171	6.15372e-05	0.00179708	0.00136991	TGFBR2/LGALS3/NFKBIZ/HLA-E/LGALS1/CAV1/HES1/PRNP/SDC4/TNFRSF14/ANXA1/CD55/HLA-DMA/EGR3/HLA-DRB1/HLA-DPA1/HLA-DRA	17
GO:2000516	positive regulation of CD4-positive, alpha-beta T cell activation	6/274	48/18986	0.125	8.6615	6.43114	6.31098e-05	0.00182872	0.00139403	TGFBR2/NFKBIZ/ANXA1/CD55/HLA-DRB1/HLA-DRA	6
GO:0060441	epithelial tube branching involved in lung morphogenesis	5/274	30/18986	0.166667	11.5487	6.99689	6.40019e-05	0.0018403	0.00140286	YAP1/CTSZ/SPRY2/CTSH/TNC	5
GO:0002274	myeloid leukocyte activation	13/274	247/18986	0.0526316	3.64695	5.06688	6.55044e-05	0.00184806	0.00140877	LTBR/TGFBR2/PRKCD/IFI35/ADORA2B/S100A13/ANXA1/PLA2G4A/CTSC/THBS1/FN1/MMP8/ANXA3	13
GO:0002573	myeloid leukocyte differentiation	13/274	247/18986	0.0526316	3.64695	5.06688	6.55044e-05	0.00184806	0.00140877	LTBR/TGFBR2/EPHA2/LIF/ZFP36L1/NEDD9/CD109/ANXA2/MITF/IFI16/FOS/PPARG/HLA-DRB1	13
GO:0034341	response to type II interferon	9/274	121/18986	0.0743802	5.15395	5.54684	6.57549e-05	0.00184806	0.00140877	SP100/GBP3/ZYX/RAB20/BST2/PPARG/IFITM2/HLA-DPA1/VIM	9
GO:0002399	MHC class II protein complex assembly	4/274	16/18986	0.25	17.323	7.90399	6.73641e-05	0.00186524	0.00142187	HLA-DMA/HLA-DRB1/HLA-DPA1/HLA-DRA	4
GO:0002503	peptide antigen assembly with MHC class II protein complex	4/274	16/18986	0.25	17.323	7.90399	6.73641e-05	0.00186524	0.00142187	HLA-DMA/HLA-DRB1/HLA-DPA1/HLA-DRA	4
GO:0042129	regulation of T cell proliferation	11/274	182/18986	0.0604396	4.18798	5.22933	7.01209e-05	0.00192729	0.00146917	TGFBR2/LGALS3/HLA-E/HES1/PRNP/SDC4/TNFRSF14/ANXA1/CD55/HLA-DRB1/HLA-DPA1	11
GO:0044403	biological process involved in symbiotic interaction	15/274	322/18986	0.0465839	3.22789	4.87909	7.33771e-05	0.00199862	0.00152354	ITGB5/CTSB/TRIM38/EPHA2/ITGA2/LGALS1/CAV2/CAV1/TNFRSF14/ICAM1/CD55/FN1/IFITM2/STOM/HLA-DRB1	15
GO:0045765	regulation of angiogenesis	16/274	360/18986	0.0444444	3.07964	4.8206	7.37852e-05	0.00199862	0.00152354	SP100/TGFBR2/SPRED1/SPRY2/EPHA2/RRAS/ECM1/CTSH/THBS1/PLK2/GATA6/COL4A2/PPARG/SPARC/ANXA3/THBS2	16
GO:0009913	epidermal cell differentiation	13/274	251/18986	0.0517928	3.58883	4.99613	7.7103e-05	0.00205865	0.00156931	YAP1/NFKBIZ/PLEC/ETV4/EPHA2/ZFP36L1/LATS2/HES1/CD109/MAFF/ANXA1/GATA6/EREG	13
GO:0048863	stem cell differentiation	13/274	251/18986	0.0517928	3.58883	4.99613	7.7103e-05	0.00205865	0.00156931	TGFBR2/YAP1/LIF/HES1/SH2B3/SOX10/FN1/EDNRB/SHC4/GATA6/SEMA3C/A2M/SNAI2	13
GO:0043542	endothelial cell migration	14/274	287/18986	0.0487805	3.3801	4.91639	7.82354e-05	0.00207022	0.00157813	SP100/SPRED1/EPHA2/RRAS/ANXA1/LPXN/THBS1/EGR3/PLK2/PPARG/S100P/SPARC/ANXA3/SNAI2	14
GO:0043588	skin development	15/274	324/18986	0.0462963	3.20796	4.85071	7.86441e-05	0.00207022	0.00157813	YAP1/NFKBIZ/PLEC/ETV4/EPHA2/ITGA2/ZFP36L1/LATS2/ITGA6/CD109/ANXA1/ITGA3/DKK1/GATA6/EREG	15
GO:0048002	antigen processing and presentation of peptide antigen	7/274	72/18986	0.0972222	6.73672	5.90145	7.99009e-05	0.0020886	0.00159214	HLA-E/MICA/HLA-DMA/HLA-B/HLA-DRB1/HLA-DPA1/HLA-DRA	7
GO:0044706	multi-multicellular organism process	12/274	218/18986	0.0550459	3.81424	5.05709	8.15424e-05	0.00211671	0.00161356	FOSL1/TIMP1/CTSB/LIF/ITGA2/MAFF/ITGA3/SERPINE2/ARHGDIB/FOS/IGFBP7/SPP1	12
GO:0019883	antigen processing and presentation of endogenous antigen	5/274	32/18986	0.15625	10.8269	6.73225	8.83343e-05	0.0022772	0.00173591	HLA-E/MICA/HLA-B/HLA-DRB1/HLA-DRA	5
GO:0031345	negative regulation of cell projection organization	11/274	188/18986	0.0585106	4.05432	5.09281	9.37934e-05	0.00240137	0.00183056	YAP1/SPRY2/PRKCD/HES1/PMP22/PRNP/DAB2/ITGA3/DKK1/VIM/SPP1	11
GO:0002832	negative regulation of response to biotic stimulus	9/274	127/18986	0.0708661	4.91045	5.35045	9.56987e-05	0.00243348	0.00185504	HLA-E/MICA/TRIM38/AHR/CARD16/IFI16/HLA-B/PPARG/A2M	9
GO:1901342	regulation of vasculature development	16/274	369/18986	0.0433604	3.00453	4.70534	9.84019e-05	0.00248531	0.00189455	SP100/TGFBR2/SPRED1/SPRY2/EPHA2/RRAS/ECM1/CTSH/THBS1/PLK2/GATA6/COL4A2/PPARG/SPARC/ANXA3/THBS2	16
GO:0010810	regulation of cell-substrate adhesion	12/274	223/18986	0.0538117	3.72872	4.95998	0.000101163	0.00253791	0.00193465	S100A10/SPRY4/NEDD9/RRAS/ITGA6/SDC4/DAB2/ITGA3/THBS1/FN1/FZD7/APOD	12
GO:0061138	morphogenesis of a branching epithelium	11/274	190/18986	0.0578947	4.01164	5.04856	0.000103068	0.00256846	0.00195793	TGFBR2/YAP1/CTSZ/SPRY2/EPHA2/CTSH/SOX10/TNC/SEMA3C/COL4A1/SNAI2	11
GO:0046635	positive regulation of alpha-beta T cell activation	7/274	75/18986	0.0933333	6.46725	5.74067	0.000103772	0.00256888	0.00195825	TGFBR2/NFKBIZ/HLA-E/ANXA1/CD55/HLA-DRB1/HLA-DRA	7
GO:0034446	substrate adhesion-dependent cell spreading	8/274	101/18986	0.0792079	5.48847	5.47295	0.000107752	0.00263392	0.00200784	S100A10/SPRY4/NEDD9/DAB2/LPXN/LAMB1/FN1/FZD7	8
GO:0048771	tissue remodeling	11/274	191/18986	0.0575916	3.99064	5.02666	0.000107992	0.00263392	0.00200784	TMBIM1/TIMP1/EPHA2/LIF/CAV1/MITF/ACP5/PPARG/SEMA3C/F2R/SPP1	11
GO:0070372	regulation of ERK1 and ERK2 cascade	14/274	296/18986	0.0472973	3.27732	4.77844	0.000108514	0.00263392	0.00200784	SPRY4/CD44/SPRED1/SPRY2/DUSP6/EPHA2/LIF/RRAS/DAB2/ICAM1/DUSP4/FN1/F2R/HLA-DRB1	14
GO:0010544	negative regulation of platelet activation	4/274	18/18986	0.222222	15.3982	7.39528	0.000110712	0.00266994	0.00203529	PRKCD/CD9/SERPINE2/SH2B3	4
GO:0046651	lymphocyte proliferation	14/274	297/18986	0.047138	3.26629	4.76344	0.000112435	0.00268824	0.00204924	TGFBR2/LGALS3/NFKBIZ/HLA-E/PRKCD/AHR/HES1/PRNP/SDC4/TNFRSF14/ANXA1/CD55/HLA-DRB1/HLA-DPA1	14
GO:0072678	T cell migration	7/274	76/18986	0.0921053	6.38216	5.68902	0.000112909	0.00268824	0.00204924	PLEC/ECM1/CCL20/TNFRSF14/ICAM1/CD99/APOD	7
GO:2001237	negative regulation of extrinsic apoptotic signaling pathway	8/274	102/18986	0.0784314	5.43466	5.43418	0.000115483	0.00273213	0.0020827	TMBIM1/LMNA/LGALS3/YAP1/ITGA6/ICAM1/THBS1/SNAI2	8
GO:0050729	positive regulation of inflammatory response	10/274	162/18986	0.0617284	4.27728	5.06916	0.00012549	0.00295021	0.00224894	TNFRSF1A/GBP3/NFKBIZ/HLA-E/CASP4/LGALS1/IFI35/ADORA2B/CTSC/MMP8	10
GO:0046631	alpha-beta T cell activation	11/274	196/18986	0.0561224	3.88884	4.91935	0.000135733	0.00316517	0.00241281	TGFBR2/STAT6/LGALS3/NFKBIZ/HLA-E/LGALS1/TNFRSF14/ANXA1/CD55/HLA-DRB1/HLA-DRA	11
GO:0002824	positive regulation of adaptive immune response based on somatic recombination of immune receptors built from immunoglobulin superfamily domains	9/274	133/18986	0.0676692	4.68893	5.16603	0.000136328	0.00316517	0.00241281	STAT6/NFKBIZ/HLA-E/MICA/PLA2G4A/CD55/HLA-B/HLA-DRB1/HLA-DRA	9
GO:0071214	cellular response to abiotic stimulus	15/274	342/18986	0.0438596	3.03912	4.60476	0.000143005	0.00327947	0.00249993	LTBR/TNFRSF1A/TIMP1/TNFRSF10B/YAP1/PLEC/PRKCD/ITGA2/PIEZO1/ZFP36L1/SERPINB6/IFI16/CAPN3/MMP1/SNAI2	15
GO:0104004	cellular response to environmental stimulus	15/274	342/18986	0.0438596	3.03912	4.60476	0.000143005	0.00327947	0.00249993	LTBR/TNFRSF1A/TIMP1/TNFRSF10B/YAP1/PLEC/PRKCD/ITGA2/PIEZO1/ZFP36L1/SERPINB6/IFI16/CAPN3/MMP1/SNAI2	15
GO:0070373	negative regulation of ERK1 and ERK2 cascade	7/274	79/18986	0.0886076	6.13979	5.53947	0.000144313	0.00328928	0.00250741	SPRY4/SPRED1/SPRY2/DUSP6/LIF/DAB2/DUSP4	7
GO:0032943	mononuclear cell proliferation	14/274	305/18986	0.0459016	3.18062	4.64568	0.000148492	0.00336402	0.00256439	TGFBR2/LGALS3/NFKBIZ/HLA-E/PRKCD/AHR/HES1/PRNP/SDC4/TNFRSF14/ANXA1/CD55/HLA-DRB1/HLA-DPA1	14
GO:0008630	intrinsic apoptotic signaling pathway in response to DNA damage	8/274	106/18986	0.0754717	5.22958	5.28409	0.000151141	0.00339398	0.00258723	IER3/TNFRSF1A/CD44/EPHA2/PHLDA3/IFI16/BCL2A1/SNAI2	8
GO:0030857	negative regulation of epithelial cell differentiation	6/274	56/18986	0.107143	7.42414	5.82578	0.000151631	0.00339398	0.00258723	CCND1/YAP1/SPRED1/SPRY2/CAV1/HES1	6
GO:0032526	response to retinoic acid	8/274	107/18986	0.0747664	5.18071	5.24774	0.000161345	0.00358992	0.0027366	SP100/YAP1/CTSH/DKK1/FZD7/GATA6/TNC/IGFBP7	8
GO:0016050	vesicle organization	16/274	386/18986	0.0414508	2.87221	4.49688	0.000165053	0.00365069	0.00278292	S100A10/CAV2/CAV1/BACE2/ANXA2/SDC4/ANXA1/RAB20/RAB32/SERPINE2/SRPX/SRGN/RAB38/F2R/PMEL/TYRP1	16
GO:0042440	pigment metabolic process	7/274	81/18986	0.0864198	5.9882	5.444	0.000168927	0.00371441	0.00283149	BLVRB/RAB38/TYR/ABCC2/PMEL/DCT/TYRP1	7
GO:0001818	negative regulation of cytokine production	16/274	388/18986	0.0412371	2.8574	4.4731	0.000175027	0.00382602	0.00291657	EPHA2/SERPINB1/PRNP/ANXA4/ANXA1/CARD16/RNF125/THBS1/FN1/GATA6/ACP5/BST2/SRGN/HLA-DRB1/APOD/RNF128	16
GO:0002504	antigen processing and presentation of peptide or polysaccharide antigen via MHC class II	5/274	37/18986	0.135135	9.36378	6.16213	0.000180277	0.00389524	0.00296933	HLA-DMA/THBS1/HLA-DRB1/HLA-DPA1/HLA-DRA	5
GO:0034110	regulation of homotypic cell-cell adhesion	5/274	37/18986	0.135135	9.36378	6.16213	0.000180277	0.00389524	0.00296933	PRKCD/PLAUR/CD9/SERPINE2/SH2B3	5
GO:0014823	response to activity	7/274	82/18986	0.0853659	5.91517	5.39745	0.000182449	0.0039195	0.00298783	METRNL/ITGA2/ANXA2/FOS/FN1/COL4A2/CAPN3	7
GO:0006935	chemotaxis	18/274	472/18986	0.0381356	2.64249	4.37264	0.000184165	0.00393377	0.00299871	FOSL1/LGALS3/PLEC/PRKCD/EPHA2/ITGA2/NEDD9/PLAUR/CCL20/CXCL1/ANXA1/CMTM7/S100A4/THBS1/EGR3/EDNRB/SEMA3C/CXCL2	18
GO:0002821	positive regulation of adaptive immune response	9/274	139/18986	0.0647482	4.48653	4.99229	0.000190463	0.00404516	0.00308363	STAT6/NFKBIZ/HLA-E/MICA/PLA2G4A/CD55/HLA-B/HLA-DRB1/HLA-DRA	9
GO:0031099	regeneration	11/274	204/18986	0.0539216	3.73633	4.75481	0.000192679	0.00406911	0.00310188	CCND1/YAP1/CD9/ANXA1/FZD7/CAPN3/TNC/NNMT/APOD/ANXA3/SPP1	11
GO:0042330	taxis	18/274	474/18986	0.0379747	2.63134	4.35239	0.000193953	0.00407302	0.00310486	FOSL1/LGALS3/PLEC/PRKCD/EPHA2/ITGA2/NEDD9/PLAUR/CCL20/CXCL1/ANXA1/CMTM7/S100A4/THBS1/EGR3/EDNRB/SEMA3C/CXCL2	18
GO:0072676	lymphocyte migration	8/274	110/18986	0.0727273	5.03942	5.14139	0.000195414	0.00408076	0.00311076	PLEC/NEDD9/ECM1/CCL20/TNFRSF14/ICAM1/CD99/APOD	8
GO:0090101	negative regulation of transmembrane receptor protein serine/threonine kinase signaling pathway	11/274	205/18986	0.0536585	3.71811	4.73483	0.000201047	0.00415454	0.003167	SPRED1/SPRY2/CAV2/GDF15/CAV1/CD109/DKK1/CRIM1/PPARG/PMEPA1/BAMBI	11
GO:0050670	regulation of lymphocyte proliferation	12/274	240/18986	0.05	3.4646	4.64963	0.00020117	0.00415454	0.003167	TGFBR2/LGALS3/HLA-E/AHR/HES1/PRNP/SDC4/TNFRSF14/ANXA1/CD55/HLA-DRB1/HLA-DPA1	12
GO:0002396	MHC protein complex assembly	4/274	21/18986	0.190476	13.1985	6.76798	0.000209279	0.00427478	0.00325866	HLA-DMA/HLA-DRB1/HLA-DPA1/HLA-DRA	4
GO:0002501	peptide antigen assembly with MHC protein complex	4/274	21/18986	0.190476	13.1985	6.76798	0.000209279	0.00427478	0.00325866	HLA-DMA/HLA-DRB1/HLA-DPA1/HLA-DRA	4
GO:2000514	regulation of CD4-positive, alpha-beta T cell activation	7/274	84/18986	0.0833333	5.77433	5.30663	0.000212116	0.00430919	0.00328489	TGFBR2/NFKBIZ/LGALS1/ANXA1/CD55/HLA-DRB1/HLA-DRA	7
GO:0050792	regulation of viral process	10/274	173/18986	0.0578035	4.00532	4.80512	0.0002147	0.0043381	0.00330693	SP100/TRIM38/LGALS1/APOBEC3C/IFI16/APOBEC3B/BST2/IFITM2/STOM/HLA-DRB1	10
GO:0001763	morphogenesis of a branching structure	11/274	207/18986	0.0531401	3.68218	4.69524	0.00021871	0.00439538	0.00335059	TGFBR2/YAP1/CTSZ/SPRY2/EPHA2/CTSH/SOX10/TNC/SEMA3C/COL4A1/SNAI2	11
GO:0043616	keratinocyte proliferation	6/274	60/18986	0.1	6.9292	5.56625	0.000222815	0.00445392	0.00339522	YAP1/NFKBIZ/ZFP36L1/CD109/EREG/SNAI2	6
GO:0032438	melanosome organization	5/274	39/18986	0.128205	8.88359	5.96357	0.000232585	0.00462448	0.00352524	BACE2/RAB32/RAB38/PMEL/TYRP1	5
GO:0032944	regulation of mononuclear cell proliferation	12/274	245/18986	0.0489796	3.39389	4.56364	0.000243211	0.00481017	0.00366679	TGFBR2/LGALS3/HLA-E/AHR/HES1/PRNP/SDC4/TNFRSF14/ANXA1/CD55/HLA-DRB1/HLA-DPA1	12
GO:0001570	vasculogenesis	7/274	86/18986	0.0813953	5.64004	5.21868	0.000245558	0.00482671	0.0036794	TGFBR2/YAP1/SPRED1/EPHA2/ZFP36L1/RRAS/CAV1	7
GO:0002460	adaptive immune response based on somatic recombination of immune receptors built from immunoglobulin superfamily domains	16/274	400/18986	0.04	2.77168	4.33354	0.00024663	0.00482671	0.0036794	STAT6/NFKBIZ/HLA-E/MICA/PRKCD/AHR/LGALS1/ICAM1/ANXA1/PLA2G4A/CTSC/CD55/CTSH/HLA-B/HLA-DRB1/HLA-DRA	16
GO:0072234	metanephric nephron tubule development	4/274	22/18986	0.181818	12.5985	6.58673	0.000252897	0.00492358	0.00375324	YAP1/LIF/WWTR1/HES1	4
GO:0048753	pigment granule organization	5/274	40/18986	0.125	8.6615	5.86956	0.000262705	0.00508294	0.00387472	BACE2/RAB32/RAB38/PMEL/TYRP1	5
GO:0008625	extrinsic apoptotic signaling pathway via death domain receptors	7/274	87/18986	0.0804598	5.57522	5.17574	0.000263801	0.00508294	0.00387472	TMBIM1/SP100/TNFRSF1A/LGALS3/TNFRSF10B/ICAM1/THBS1	7
GO:0030216	keratinocyte differentiation	10/274	178/18986	0.0561798	3.89281	4.69222	0.000270138	0.00517833	0.00394743	YAP1/NFKBIZ/PLEC/ETV4/EPHA2/ZFP36L1/LATS2/CD109/ANXA1/EREG	10
GO:0032370	positive regulation of lipid transport	7/274	88/18986	0.0795455	5.51186	5.13345	0.000283119	0.00539949	0.00411603	PRKCD/CAV1/ANXA2/DAB2/PLA2G4A/PPARG/SPP1	7
GO:0033059	cellular pigmentation	6/274	63/18986	0.0952381	6.59924	5.38672	0.000291686	0.00553463	0.00421904	MLPH/BACE2/RAB32/RAB38/PMEL/TYRP1	6
GO:0001916	positive regulation of T cell mediated cytotoxicity	5/274	41/18986	0.121951	8.45024	5.77877	0.000295697	0.00555435	0.00423408	HLA-E/MICA/HLA-B/HLA-DRB1/HLA-DRA	5
GO:0002478	antigen processing and presentation of exogenous peptide antigen	5/274	41/18986	0.121951	8.45024	5.77877	0.000295697	0.00555435	0.00423408	HLA-E/HLA-DMA/HLA-DRB1/HLA-DPA1/HLA-DRA	5
GO:0042098	T cell proliferation	11/274	215/18986	0.0511628	3.54517	4.54164	0.000303096	0.00566487	0.00431832	TGFBR2/LGALS3/HLA-E/HES1/PRNP/SDC4/TNFRSF14/ANXA1/CD55/HLA-DRB1/HLA-DPA1	11
GO:0002246	wound healing involved in inflammatory response	3/274	10/18986	0.3	20.7876	7.57375	0.000330959	0.0060942	0.0046456	TIMP1/PPARG/F2R	3
GO:0048023	positive regulation of melanin biosynthetic process	3/274	10/18986	0.3	20.7876	7.57375	0.000330959	0.0060942	0.0046456	RAB38/PMEL/TYRP1	3
GO:1900378	positive regulation of secondary metabolite biosynthetic process	3/274	10/18986	0.3	20.7876	7.57375	0.000330959	0.0060942	0.0046456	RAB38/PMEL/TYRP1	3
GO:0002088	lens development in camera-type eye	7/274	91/18986	0.0769231	5.33015	5.01038	0.000347987	0.00637635	0.00486068	TGFBR2/SPRED1/SPRY2/EPHA2/BCAR3/FAT1/VIM	7
GO:0072170	metanephric tubule development	4/274	24/18986	0.166667	11.5487	6.25722	0.000359121	0.00654826	0.00499173	YAP1/LIF/WWTR1/HES1	4
GO:0002237	response to molecule of bacterial origin	15/274	375/18986	0.04	2.77168	4.19311	0.000383745	0.00696329	0.00530811	GBP3/NFKBIZ/NQO1/AHR/CXCL1/CD55/CARD16/FOS/EDNRB/ACP5/MMP8/LY96/F2R/CXCL2/VIM	15
GO:0006869	lipid transport	17/274	459/18986	0.037037	2.56637	4.11073	0.000388277	0.00698808	0.005327	PRKCD/LRP10/PCTP/CAV1/KCNN4/ANXA2/DAB2/ANXA1/ATP10B/PLA2G4A/THBS1/ABCG2/GULP1/PPARG/ABCC2/APOD/SPP1	17
GO:2001235	positive regulation of apoptotic signaling pathway	9/274	153/18986	0.0588235	4.076	4.62267	0.00038885	0.00698808	0.005327	LTBR/TNFRSF12A/PRKCD/CAV1/CTSC/CTSH/THBS1/SRPX/PPARG	9
GO:0009612	response to mechanical stimulus	11/274	222/18986	0.0495495	3.43339	4.41312	0.000398006	0.0071184	0.00542635	FOSL1/LTBR/TNFRSF1A/TNFRSF10B/PLEC/ITGA2/PIEZO1/SERPINE2/FOS/THBS1/TNC	11
GO:0030318	melanocyte differentiation	4/274	25/18986	0.16	11.0867	6.10674	0.000422704	0.00748846	0.00570845	MITF/SOX10/EDNRB/TYRP1	4
GO:0072243	metanephric nephron epithelium development	4/274	25/18986	0.16	11.0867	6.10674	0.000422704	0.00748846	0.00570845	YAP1/LIF/WWTR1/HES1	4
GO:0007565	female pregnancy	10/274	189/18986	0.0529101	3.66624	4.45766	0.00043517	0.00767295	0.00584909	FOSL1/TIMP1/CTSB/LIF/ITGA2/ITGA3/ARHGDIB/FOS/IGFBP7/SPP1	10
GO:0030510	regulation of BMP signaling pathway	8/274	124/18986	0.0645161	4.47045	4.69162	0.000441666	0.00775092	0.00590852	CAV1/HES1/ITGA3/DKK1/CRIM1/GATA6/PPARG/BAMBI	8
GO:0031960	response to corticosteroid	9/274	156/18986	0.0576923	3.99761	4.54918	0.000448218	0.00782753	0.00596692	FOSL1/ZFP36L1/ANXA1/FOS/SGK1/IGFBP7/GHR/A2M/ANXA3	9
GO:0032060	bleb assembly	3/274	11/18986	0.272727	18.8978	7.18498	0.000450219	0.00782753	0.00596692	EMP1/PMP22/EMP3	3
GO:1904892	regulation of receptor signaling pathway via STAT	7/274	96/18986	0.0729167	5.05254	4.8169	0.000482117	0.0083433	0.00636009	LIF/CAV1/HES1/SH2B3/PPARG/F2R/GHR	7
GO:0010811	positive regulation of cell-substrate adhesion	8/274	126/18986	0.0634921	4.39949	4.63285	0.000491571	0.00846771	0.00645492	S100A10/NEDD9/RRAS/ITGA6/SDC4/DAB2/ITGA3/FN1	8
GO:0043410	positive regulation of MAPK cascade	17/274	472/18986	0.0360169	2.49569	3.98182	0.000532719	0.00913443	0.00696316	LTBR/CD44/SPRY2/AVPI1/LIF/CAV2/GDF15/BCAR3/ICAM1/DKK1/THBS1/FZD7/IGFBP6/F2R/GHR/HLA-DRB1/IGFBP3	17
GO:0016525	negative regulation of angiogenesis	9/274	160/18986	0.05625	3.89767	4.45401	0.000538785	0.00915444	0.00697842	SPRED1/SPRY2/EPHA2/THBS1/PLK2/COL4A2/PPARG/SPARC/THBS2	9
GO:0097696	cell surface receptor signaling pathway via STAT	9/274	160/18986	0.05625	3.89767	4.45401	0.000538785	0.00915444	0.00697842	TNFRSF1A/STAT6/LIF/CAV1/HES1/SH2B3/PPARG/F2R/GHR	9
GO:0071346	cellular response to type II interferon	7/274	98/18986	0.0714286	4.94943	4.74323	0.000546104	0.00923682	0.00704122	SP100/GBP3/ZYX/RAB20/PPARG/HLA-DPA1/VIM	7
GO:1902107	positive regulation of leukocyte differentiation	10/274	195/18986	0.0512821	3.55343	4.33698	0.000555905	0.00931826	0.0071033	TGFBR2/NFKBIZ/LIF/ZFP36L1/NEDD9/ANXA1/FOS/EGR3/HLA-DRB1/HLA-DRA	10
GO:1903708	positive regulation of hemopoiesis	10/274	195/18986	0.0512821	3.55343	4.33698	0.000555905	0.00931826	0.0071033	TGFBR2/NFKBIZ/LIF/ZFP36L1/NEDD9/ANXA1/FOS/EGR3/HLA-DRB1/HLA-DRA	10
GO:0035710	CD4-positive, alpha-beta T cell activation	8/274	129/18986	0.0620155	4.29718	4.54696	0.000574913	0.00959386	0.00731339	TGFBR2/STAT6/NFKBIZ/LGALS1/ANXA1/CD55/HLA-DRB1/HLA-DRA	8
GO:0002695	negative regulation of leukocyte activation	10/274	196/18986	0.0510204	3.5353	4.31733	0.000578494	0.00961072	0.00732624	LGALS3/HLA-E/MICA/LGALS1/PRNP/SDC4/TNFRSF14/ANXA1/FN1/HLA-DRB1	10
GO:0050730	regulation of peptidyl-tyrosine phosphorylation	9/274	162/18986	0.0555556	3.84955	4.40757	0.000589399	0.00969432	0.00738997	PRKCD/MVP/GPRC5A/LIF/NEDD9/CAV1/HES1/PRNP/GHR	9
GO:2000181	negative regulation of blood vessel morphogenesis	9/274	162/18986	0.0555556	3.84955	4.40757	0.000589399	0.00969432	0.00738997	SPRED1/SPRY2/EPHA2/THBS1/PLK2/COL4A2/PPARG/SPARC/THBS2	9
GO:0032908	regulation of transforming growth factor beta1 production	3/274	12/18986	0.25	17.323	6.84434	0.0005939	0.00969432	0.00738997	THBS1/GATA6/LUM	3
GO:0072182	regulation of nephron tubule epithelial cell differentiation	3/274	12/18986	0.25	17.323	6.84434	0.0005939	0.00969432	0.00738997	YAP1/LIF/WWTR1	3
