# Supplementary material for: Unveiling a BRAF Signature Proficient in Accurately Capturing Oncogenic Activity and Guiding Prognostic Prediction Across Multiple Cancers
Source: MedComm (2020). 2026 Feb 3;7(2):e70591. doi: 10.1002/mco2.70591 (PMC12868921; doi:10.1002/mco2.70591)
Supplement: Supplementary file 5 — Supporting Table 4: AUPRC and AUROC values for the nine BRAF signatures. [file MCO2-7-e70591-s006.xlsx]

## Sheet: 工作表1
Table S4. AUPRC and AUROC values for the nine BRAF signatures
Signature	AUROC COAD	AUROC THCA	AUROC SKCM	AUPRC COAD
BRAFV600K	0.561944	0.810891	0.519212	0.176775
Colon BRAF pathway	0.657326	0.770943	0.628492	0.251342
Melanoma BRAF pathway	0.573958	0.746756	0.610025	0.194536
MSigDB	0.652049	0.648277	0.579811	0.245584
shBRAF	0.58059	0.712683	0.654485	0.200256
TCGA-BRAFV600E	0.603611	0.727633	0.689991	0.164773
Throid BRAF pathway	0.518993	0.693056	0.6187	0.167632
Vemurafenib signature	0.708021	0.727074	0.576381	0.303063
BRAF25	0.692813	0.850245	0.68982	0.251644
