# Supplementary material for: Unveiling a BRAF Signature Proficient in Accurately Capturing Oncogenic Activity and Guiding Prognostic Prediction Across Multiple Cancers
Source: MedComm (2020). 2026 Feb 3;7(2):e70591. doi: 10.1002/mco2.70591 (PMC12868921; doi:10.1002/mco2.70591)
Supplement: Supplementary file 6 — Supporting Table 5: mco270591‐sup‐0006‐TableS5.xlsx. [file MCO2-7-e70591-s004.xlsx]

## Sheet: BRAF_mut_sig_compounds
Dataset	Drug name	Estimate	P-value	Adjusted P-value	Sensitivity label	Target category	signif
GDSC1	Dabrafenib	-3.91122	2.27541e-24	7.80466e-22	sensitive	ERK MAPK signaling	TRUE
GDSC2	Dabrafenib	-3.48414	8.80297e-21	1.57573e-18	sensitive	ERK MAPK signaling	TRUE
GDSC1	SB590885	-1.95928	1.39551e-15	2.3933e-13	sensitive	ERK MAPK signaling	TRUE
GDSC1	PLX-4720	-1.96622	2.95096e-15	3.37394e-13	sensitive	ERK MAPK signaling	TRUE
GDSC2	PLX-4720	-2.09362	9.65151e-14	8.63811e-12	sensitive	ERK MAPK signaling	TRUE
GDSC1	RAF_9304	-1.55456	2.71299e-12	2.32639e-10	sensitive	ERK MAPK signaling	TRUE
GDSC1	AZ628	-3.92555	4.41818e-11	3.03087e-09	sensitive	ERK MAPK signaling	TRUE
GDSC2	Trametinib	-2.8645	4.43678e-11	2.64728e-09	sensitive	ERK MAPK signaling	TRUE
GDSC1	(5Z)-7-Oxozeaenol	-1.87219	5.34251e-11	3.05414e-09	sensitive	Other, kinases	TRUE
GDSC1	VX-11e	-1.59607	1.06598e-10	5.2233e-09	sensitive	ERK MAPK signaling	TRUE
GDSC1	NVP-BHG712	-1.42128	1.90676e-10	8.17525e-09	sensitive	RTK signaling	TRUE
GDSC2	PD0325901	-1.98666	3.09145e-10	1.38342e-08	sensitive	ERK MAPK signaling	TRUE
GDSC1	PD0325901	-2.05547	5.08287e-10	1.93714e-08	sensitive	ERK MAPK signaling	TRUE
GDSC1	Refametinib	-1.85172	7.03102e-10	2.41164e-08	sensitive	ERK MAPK signaling	TRUE
GDSC2	SCH772984	-1.97095	1.07358e-09	3.84342e-08	sensitive	ERK MAPK signaling	TRUE
GDSC1	Selumetinib	-1.84323	1.33577e-09	4.16516e-08	sensitive	ERK MAPK signaling	TRUE
GDSC1	CI-1040	-1.44302	5.8718e-09	1.54925e-07	sensitive	ERK MAPK signaling	TRUE
GDSC1	GSK1059615	-1.49589	4.26266e-08	1.04435e-06	sensitive	PI3K/MTOR signaling	TRUE
GDSC1	Trametinib	-2.34862	2.16075e-07	4.94091e-06	sensitive	ERK MAPK signaling	TRUE
GDSC2	VX-11e	-1.36531	3.39544e-07	1.01297e-05	sensitive	ERK MAPK signaling	TRUE
GDSC2	ERK_2440	-1.38033	9.03396e-07	2.31011e-05	sensitive	ERK MAPK signaling	TRUE
GDSC2	Selumetinib	-1.7129	1.46599e-06	3.28014e-05	sensitive	ERK MAPK signaling	TRUE
GDSC2	ERK_6604	-1.20144	9.07886e-06	0.000180568	sensitive	ERK MAPK signaling	TRUE
GDSC2	Ulixertinib	-1.11735	1.97814e-05	0.000354086	sensitive	ERK MAPK signaling	TRUE
GDSC1	Obatoclax Mesylate	-1.16819	0.00050914	0.00742577	sensitive	Apoptosis regulation	TRUE
GDSC1	Torin 2	-1.20466	0.000519587	0.00742577	sensitive	PI3K/MTOR signaling	TRUE
GDSC1	MG-132	-1.58667	0.00149679	0.0171133	sensitive	Protein stability and degradation	TRUE
GDSC1	Sorafenib	-1.0035	0.00307456	0.0281781	sensitive	RTK signaling	TRUE
GDSC1	Bortezomib	-1.51159	0.00407299	0.0298769	sensitive	Protein stability and degradation	TRUE

## Sheet: BRAF_pathway_sig_compounds
Dataset	Drug name	Estimate	P-value	Adjusted P-value	Sensitivity label	Target category	signif
GDSC1	Dabrafenib	-3.12392	4.41244e-18	1.51347e-15	sensitive	ERK MAPK signaling	TRUE
GDSC1	Selumetinib	-1.93076	1.16624e-12	2.0001e-10	sensitive	ERK MAPK signaling	TRUE
GDSC1	Refametinib	-1.87447	4.12537e-12	4.71667e-10	sensitive	ERK MAPK signaling	TRUE
GDSC1	RAF_9304	-1.3927	5.58243e-12	4.78693e-10	sensitive	ERK MAPK signaling	TRUE
GDSC1	PLX-4720	-1.57187	1.19391e-11	6.93009e-10	sensitive	ERK MAPK signaling	TRUE
GDSC1	Trametinib	-2.68258	1.21226e-11	6.93009e-10	sensitive	ERK MAPK signaling	TRUE
GDSC1	PD0325901	-1.93145	9.69106e-11	4.74862e-09	sensitive	ERK MAPK signaling	TRUE
GDSC1	VX-11e	-1.39798	3.02093e-10	1.29522e-08	sensitive	ERK MAPK signaling	TRUE
GDSC1	SB590885	-1.42073	5.66444e-10	2.15878e-08	sensitive	ERK MAPK signaling	TRUE
GDSC1	(5Z)-7-Oxozeaenol	-1.55201	2.98227e-09	1.02292e-07	sensitive	Other, kinases	TRUE
GDSC1	CI-1040	-1.31296	4.27414e-09	1.33275e-07	sensitive	ERK MAPK signaling	TRUE
GDSC2	ERK_2440	-1.48874	2.738e-09	1.95932e-07	sensitive	ERK MAPK signaling	TRUE
GDSC2	PD0325901	-1.67336	3.89897e-09	1.95932e-07	sensitive	ERK MAPK signaling	TRUE
GDSC2	SCH772984	-1.74108	2.45972e-09	1.95932e-07	sensitive	ERK MAPK signaling	TRUE
GDSC2	Trametinib	-2.31157	4.37837e-09	1.95932e-07	sensitive	ERK MAPK signaling	TRUE
GDSC2	Dabrafenib	-2.07533	9.44494e-09	3.38129e-07	sensitive	ERK MAPK signaling	TRUE
GDSC2	Selumetinib	-1.81335	1.15757e-08	3.45343e-07	sensitive	ERK MAPK signaling	TRUE
GDSC2	ERK_6604	-1.32815	3.7556e-08	9.6036e-07	sensitive	ERK MAPK signaling	TRUE
GDSC1	NVP-BHG712	-1.09179	7.46599e-08	2.13403e-06	sensitive	RTK signaling	TRUE
GDSC1	AZ628	-2.86604	5.34703e-07	1.41079e-05	sensitive	ERK MAPK signaling	TRUE
GDSC2	PLX-4720	-1.25321	2.06137e-06	4.61232e-05	sensitive	ERK MAPK signaling	TRUE

## Sheet: BRAF_HighvsLow_sig_compounds
Dataset	Drug name	Estimate	P-value	Adjusted P-value	Sensitivity label	Target category	signif
GDSC1	NPK76-II-72-1	1.91047	3.08665e-11	2.00632e-09	resistant	Cell cycle	TRUE
GDSC1	Navitoclax	1.81758	9.64304e-11	5.01438e-09	resistant	Apoptosis regulation	TRUE
GDSC1	XMD13-2	1.37935	6.40994e-10	2.08323e-08	resistant	Apoptosis regulation	TRUE
GDSC2	TAF1_5496	1.73794	2.29486e-08	1.63998e-06	resistant	Other	TRUE
GDSC1	GSK690693	1.38877	2.58183e-08	6.1025e-07	resistant	PI3K/MTOR signaling	TRUE
GDSC1	TL-2-105	1.09187	3.45665e-08	7.4894e-07	resistant	Other	TRUE
GDSC2	AZD1208	1.11453	4.68157e-08	1.63998e-06	resistant	Other, kinases	TRUE
GDSC2	AZD5991	2.40298	5.23399e-08	1.63998e-06	resistant	Apoptosis regulation	TRUE
GDSC2	Niraparib	1.44163	1.56384e-07	3.59826e-06	resistant	Genome integrity	TRUE
GDSC1	Daporinad	2.80419	1.904e-07	3.30026e-06	resistant	Metabolism	TRUE
GDSC2	AGI-6780	1.19843	2.39047e-07	3.74507e-06	resistant	Metabolism	TRUE
GDSC2	LGK974	1.03082	9.15602e-07	1.00506e-05	resistant	WNT signaling	TRUE
GDSC2	PCI-34051	1.18747	9.6229e-07	1.00506e-05	resistant	Chromatin histone acetylation	TRUE
GDSC1	BX-912	1.36917	2.50282e-06	3.60163e-05	resistant	Metabolism	TRUE
GDSC2	ML323	1.04639	4.61596e-06	3.3377e-05	resistant	Protein stability and degradation	TRUE
GDSC1	GSK1070916	1.61472	4.721e-06	6.1373e-05	resistant	Mitosis	TRUE
GDSC1	Amuvatinib	1.31507	6.79115e-06	8.35109e-05	resistant	RTK signaling	TRUE
GDSC1	WZ3105	1.49779	7.06631e-06	8.35109e-05	resistant	Other	TRUE
GDSC1	QL-X-138	1.38234	9.07216e-06	0.000102555	resistant	Other, kinases	TRUE
GDSC2	OF-1	1.04018	1.56623e-05	9.62775e-05	resistant	Chromatin histone acetylation	TRUE
GDSC2	Irinotecan	1.49652	1.69087e-05	9.62775e-05	resistant	DNA replication	TRUE
GDSC2	Sabutoclax	1.14007	2.46333e-05	0.00012187	resistant	Apoptosis regulation	TRUE
GDSC1	OSI-027	1.70452	2.46803e-05	0.000237662	resistant	PI3K/MTOR signaling	TRUE
GDSC1	THZ-2-102-1	2.04274	2.96299e-05	0.000275134	resistant	Cell cycle	TRUE
GDSC2	Alisertib	1.75579	3.03695e-05	0.000142737	resistant	Mitosis	TRUE
GDSC2	KRAS (G12C) Inhibitor-12	1.31493	4.12368e-05	0.000176194	resistant	ERK MAPK signaling	TRUE
GDSC1	SB52334	1.00062	7.22491e-05	0.000587024	resistant	Other, kinases	TRUE
GDSC2	Eg5_9814	1.43706	7.67973e-05	0.000288758	resistant	Other	TRUE
GDSC2	CDK9_5038	1.4674	9.12441e-05	0.000317665	resistant	Cell cycle	TRUE
GDSC2	Oxaliplatin	1.17505	0.000118732	0.000366139	resistant	DNA replication	TRUE
GDSC1	JW-7-24-1	1.05246	0.000133461	0.000963887	resistant	Other, kinases	TRUE
GDSC1	PIK-93	1.00408	0.000139373	0.000979378	resistant	PI3K/MTOR signaling	TRUE
GDSC2	Dinaciclib	1.12996	0.000328373	0.00086569	resistant	Cell cycle	TRUE
GDSC2	Entinostat	1.09909	0.000331541	0.00086569	resistant	Chromatin histone acetylation	TRUE
GDSC1	PI-103	1.46319	0.000521698	0.00271283	resistant	Other, kinases	TRUE
GDSC1	PHA-793887	1.25304	0.000789946	0.00364314	resistant	Cell cycle	TRUE
GDSC2	JAK_8517	1.14456	0.000959962	0.00220089	resistant	Other, kinases	TRUE
GDSC2	Camptothecin	1.09677	0.0014142	0.00316512	resistant	DNA replication	TRUE
GDSC2	AZ960	1.04772	0.00231322	0.00468113	resistant	Other, kinases	TRUE
GDSC1	Trametinib	-3.63148	1.11055e-15	2.88744e-13	sensitive	ERK MAPK signaling	TRUE
GDSC1	Refametinib	-2.37699	2.12235e-14	2.75905e-12	sensitive	ERK MAPK signaling	TRUE
GDSC1	Selumetinib	-2.22809	1.87931e-12	1.62873e-10	sensitive	ERK MAPK signaling	TRUE
GDSC1	PD0325901	-2.1672	3.29214e-10	1.42659e-08	sensitive	ERK MAPK signaling	TRUE
GDSC1	EphB4_9721	-1.70946	6.37693e-10	2.08323e-08	sensitive	RTK signaling	TRUE
GDSC1	CI-1040	-1.61232	9.09593e-10	2.62771e-08	sensitive	ERK MAPK signaling	TRUE
GDSC1	KU-60019	-1.08802	9.82889e-08	1.96578e-06	sensitive	Genome integrity	TRUE
GDSC1	Palbociclib	-1.4106	1.89686e-07	3.30026e-06	sensitive	Cell cycle	TRUE
GDSC2	SCH772984	-1.74061	1.91397e-07	3.59826e-06	sensitive	ERK MAPK signaling	TRUE
GDSC1	Tanespimycin	-1.63247	1.38018e-06	2.11086e-05	sensitive	Protein stability and degradation	TRUE
GDSC1	AZD8931	-1.18752	1.83648e-05	0.000190994	sensitive	RTK signaling	TRUE
GDSC1	Gemcitabine	-1.23699	1.93379e-05	0.000193379	sensitive	DNA replication	TRUE
GDSC2	Selumetinib	-1.66282	2.00808e-05	0.000104866	sensitive	ERK MAPK signaling	TRUE
GDSC1	Bleomycin	-1.7753	3.55536e-05	0.000318756	sensitive	DNA replication	TRUE
GDSC1	IGFR_3801	-1.08113	0.000218738	0.00138712	sensitive	IGF1R signaling	TRUE
GDSC1	HG6-64-1	-1.07356	0.000326321	0.00188541	sensitive	ERK MAPK signaling	TRUE
GDSC2	PD0325901	-1.1483	0.000427901	0.00100557	sensitive	ERK MAPK signaling	TRUE
GDSC1	AZ628	-1.47972	0.000565319	0.00282659	sensitive	ERK MAPK signaling	TRUE
GDSC1	Tipifarnib	-1.05056	0.00203397	0.00801263	sensitive	Other	TRUE
GDSC1	Pelitinib	-1.01888	0.00210393	0.00805379	sensitive	EGFR signaling	TRUE
GDSC1	Luminespib	-1.0028	0.0028932	0.0100298	sensitive	Protein stability and degradation	TRUE
GDSC1	Erlotinib	-1.02449	0.0047769	0.0147856	sensitive	EGFR signaling	TRUE
GDSC1	Obatoclax Mesylate	-1.01341	0.0049471	0.0151323	sensitive	Apoptosis regulation	TRUE
GDSC1	Epothilone B	-1.10021	0.00567054	0.0169464	sensitive	Mitosis	TRUE
GDSC1	Thapsigargin	-1.14068	0.00774302	0.0209707	sensitive	Other	TRUE
